# Supplementary material for: Causal relationship between gut microbiota and dental caries: a two-sample mendelian randomization study
Source: BDJ Open. 2025 Apr 10;11:35. doi: 10.1038/s41405-025-00328-6 (PMC11986140; doi:10.1038/s41405-025-00328-6)
Supplement: Supplementary file 2 — Table S2 [file 41405_2025_328_MOESM2_ESM.xlsx]

## Sheet: outcome
	SNP	chr.outcome	pos.outcome	other_allele.outcome	effect_allele.outcome	beta.outcome	se.outcome	pval.outcome	eaf.outcome	samplesize.outcome	ncase.outcome	ncontrol.outcome	outcome	mr_keep.outcome	pval_origin.outcome	id.outcome
1	rs1000888	13	23343542	G	C	9.18217e-05	0.000139972	0.51	0.389371	463010	1997	461013	UKB-b-4770	TRUE	reported	rZwD92
2	rs10031059	4	35358594	T	C	-1.88736e-05	0.000161648	0.91	0.768488	463010	1997	461013	UKB-b-4770	TRUE	reported	rZwD92
3	rs10065321	5	141857415	C	T	-4.12442e-05	0.000138797	0.77	0.417342	463010	1997	461013	UKB-b-4770	TRUE	reported	rZwD92
4	rs10070053	5	34794789	G	A	0.000136386	0.000139665	0.33	0.407131	463010	1997	461013	UKB-b-4770	TRUE	reported	rZwD92
5	rs10074000	5	113126539	C	T	-0.000245393	0.000139926	0.0790005	0.403357	463010	1997	461013	UKB-b-4770	TRUE	reported	rZwD92
6	rs1007475	6	148403405	T	G	0.000138833	0.000147893	0.35	0.309571	463010	1997	461013	UKB-b-4770	TRUE	reported	rZwD92
7	rs10084203	2	191304149	A	G	-0.000442197	0.00015746	0.005	0.750323	463010	1997	461013	UKB-b-4770	TRUE	reported	rZwD92
8	rs10090365	8	138638199	A	G	-8.67096e-05	0.000136926	0.53	0.455887	463010	1997	461013	UKB-b-4770	TRUE	reported	rZwD92
9	rs10093861	8	121244406	A	G	-2.35242e-05	0.000136165	0.86	0.494906	463010	1997	461013	UKB-b-4770	TRUE	reported	rZwD92
10	rs10093869	8	1266824	G	A	-8.39188e-06	0.000144793	0.95	0.340697	463010	1997	461013	UKB-b-4770	TRUE	reported	rZwD92
11	rs1010560	1	30400301	A	C	-0.000251244	0.000148739	0.0909997	0.302681	463010	1997	461013	UKB-b-4770	TRUE	reported	rZwD92
12	rs10108780	8	123882833	G	A	2.18376e-05	0.000150462	0.88	0.292404	463010	1997	461013	UKB-b-4770	TRUE	reported	rZwD92
13	rs10140184	14	73181783	C	A	2.93718e-05	0.000145838	0.84	0.423088	463010	1997	461013	UKB-b-4770	TRUE	reported	rZwD92
14	rs10150232	14	30418008	G	A	-5.39029e-05	0.00015115	0.719999	0.283659	463010	1997	461013	UKB-b-4770	TRUE	reported	rZwD92
15	rs10167839	2	181882879	G	A	-6.53988e-05	0.000144342	0.649999	0.341626	463010	1997	461013	UKB-b-4770	TRUE	reported	rZwD92
16	rs10202904	2	125440268	T	G	-0.000229633	0.000138202	0.0969996	0.584155	463010	1997	461013	UKB-b-4770	TRUE	reported	rZwD92
17	rs1020520	7	33603146	G	T	0.000150003	0.00017267	0.38	0.193464	463010	1997	461013	UKB-b-4770	TRUE	reported	rZwD92
18	rs10248854	7	121281238	A	C	-8.64784e-05	0.000142891	0.55	0.355459	463010	1997	461013	UKB-b-4770	TRUE	reported	rZwD92
19	rs10274562	7	11222521	T	C	-4.1059e-05	0.000142834	0.77	0.349267	463010	1997	461013	UKB-b-4770	TRUE	reported	rZwD92
20	rs10279978	7	5319387	G	A	-0.000123626	0.00014702	0.4	0.312412	463010	1997	461013	UKB-b-4770	TRUE	reported	rZwD92
21	rs1035588	2	150077190	G	A	0.000330775	0.000142052	0.02	0.367078	463010	1997	461013	UKB-b-4770	TRUE	reported	rZwD92
22	rs10409783	19	4555786	A	G	-0.000156464	0.000161068	0.33	0.732889	463010	1997	461013	UKB-b-4770	TRUE	reported	rZwD92
23	rs10417872	19	28767353	T	G	-0.000117172	0.000152628	0.44	0.724417	463010	1997	461013	UKB-b-4770	TRUE	reported	rZwD92
24	rs10423795	19	49523088	C	T	3.11415e-05	0.00013923	0.82	0.591255	463010	1997	461013	UKB-b-4770	TRUE	reported	rZwD92
25	rs10439674	21	42681392	G	A	0.00028109	0.00017004	0.0980009	0.202571	463010	1997	461013	UKB-b-4770	TRUE	reported	rZwD92
26	rs10444197	10	2215931	G	A	-6.24633e-05	0.000145304	0.67	0.331281	463010	1997	461013	UKB-b-4770	TRUE	reported	rZwD92
27	rs10448310	9	93556174	G	A	9.84905e-05	0.000137295	0.47	0.43559	463010	1997	461013	UKB-b-4770	TRUE	reported	rZwD92
28	rs10461257	4	156131004	G	A	-2.92821e-05	0.000161165	0.86	0.270527	463010	1997	461013	UKB-b-4770	TRUE	reported	rZwD92
29	rs10490280	2	37905976	T	C	-0.000131031	0.000159504	0.41	0.243728	463010	1997	461013	UKB-b-4770	TRUE	reported	rZwD92
30	rs10497836	2	200288718	C	T	-0.000116146	0.00015352	0.450001	0.730888	463010	1997	461013	UKB-b-4770	TRUE	reported	rZwD92
31	rs10506058	12	30268485	G	A	2.27502e-05	0.000138904	0.87	0.406323	463010	1997	461013	UKB-b-4770	TRUE	reported	rZwD92
32	rs10741777	11	19572557	C	T	0.000121687	0.000160244	0.450001	0.239039	463010	1997	461013	UKB-b-4770	TRUE	reported	rZwD92
33	rs10769159	11	45688595	G	C	-8.89926e-05	0.000136429	0.51	0.494484	463010	1997	461013	UKB-b-4770	TRUE	reported	rZwD92
34	rs10787984	10	121356829	C	G	-0.000107284	0.000175273	0.54	0.1871	463010	1997	461013	UKB-b-4770	TRUE	reported	rZwD92
35	rs10791168	11	131659000	A	G	-0.000473948	0.000183823	0.00990011	0.820526	463010	1997	461013	UKB-b-4770	TRUE	reported	rZwD92
36	rs10793103	11	74391775	C	T	-0.000534986	0.000147518	0.000290001	0.689272	463010	1997	461013	UKB-b-4770	TRUE	reported	rZwD92
37	rs10794359	11	1051715	T	C	0.000140553	0.000139492	0.31	0.539007	463010	1997	461013	UKB-b-4770	TRUE	reported	rZwD92
38	rs10797540	1	234530370	G	A	-2.63566e-05	0.00013768	0.85	0.434768	463010	1997	461013	UKB-b-4770	TRUE	reported	rZwD92
39	rs10798999	1	34308917	T	C	-0.000112788	0.000165181	0.49	0.220629	463010	1997	461013	UKB-b-4770	TRUE	reported	rZwD92
40	rs10808115	7	100635375	A	C	0.000124002	0.000136728	0.36	0.531475	463010	1997	461013	UKB-b-4770	TRUE	reported	rZwD92
41	rs10809135	9	10611282	T	C	-4.23771e-05	0.000136298	0.760001	0.484761	463010	1997	461013	UKB-b-4770	TRUE	reported	rZwD92
42	rs10810043	9	13799809	A	G	1.41555e-05	0.000140871	0.92	0.624274	463010	1997	461013	UKB-b-4770	TRUE	reported	rZwD92
43	rs10815577	9	7273249	G	C	0.000148557	0.000139698	0.29	0.39342	463010	1997	461013	UKB-b-4770	TRUE	reported	rZwD92
44	rs10827477	10	35262588	G	A	0.000178112	0.000146396	0.22	0.32056	463010	1997	461013	UKB-b-4770	TRUE	reported	rZwD92
45	rs10840326	11	9951672	G	C	8.81111e-05	0.000137309	0.52	0.456162	463010	1997	461013	UKB-b-4770	TRUE	reported	rZwD92
46	rs10841473	12	20378911	C	G	-9.96572e-05	0.000155203	0.52	0.263794	463010	1997	461013	UKB-b-4770	TRUE	reported	rZwD92
47	rs10842464	12	25249743	T	C	-8.03577e-05	0.00013779	0.56	0.57492	463010	1997	461013	UKB-b-4770	TRUE	reported	rZwD92
48	rs10890671	11	107123199	T	C	-5.88678e-05	0.000136463	0.67	0.513539	463010	1997	461013	UKB-b-4770	TRUE	reported	rZwD92
49	rs10892089	11	98523638	G	C	-0.00017508	0.000178113	0.33	0.182037	463010	1997	461013	UKB-b-4770	TRUE	reported	rZwD92
50	rs10899911	10	44293839	G	A	1.76454e-05	0.000151734	0.91	0.282082	463010	1997	461013	UKB-b-4770	TRUE	reported	rZwD92
51	rs10917203	1	22627266	C	A	0.000148445	0.000145616	0.31	0.334601	463010	1997	461013	UKB-b-4770	TRUE	reported	rZwD92
52	rs10923018	1	88523399	A	G	-0.000283193	0.000137317	0.0389996	0.445619	463010	1997	461013	UKB-b-4770	TRUE	reported	rZwD92
53	rs10931481	2	191954852	G	A	0.000121461	0.000147242	0.41	0.683279	463010	1997	461013	UKB-b-4770	TRUE	reported	rZwD92
54	rs10938938	4	23294359	G	A	-0.00035103	0.000173902	0.0439997	0.809162	463010	1997	461013	UKB-b-4770	TRUE	reported	rZwD92
55	rs10950694	7	18026604	T	C	0.000128594	0.000138669	0.35	0.579978	463010	1997	461013	UKB-b-4770	TRUE	reported	rZwD92
56	rs10952110	7	8497922	T	G	0.000123718	0.000137592	0.37	0.453329	463010	1997	461013	UKB-b-4770	TRUE	reported	rZwD92
57	rs10967781	9	27225258	A	C	-9.88145e-05	0.000143729	0.49	0.339415	463010	1997	461013	UKB-b-4770	TRUE	reported	rZwD92
58	rs11006576	10	61322015	G	A	0.00013031	0.000137809	0.34	0.488806	463010	1997	461013	UKB-b-4770	TRUE	reported	rZwD92
59	rs11018665	11	89349287	T	A	5.925e-05	0.000142729	0.68	0.355365	463010	1997	461013	UKB-b-4770	TRUE	reported	rZwD92
60	rs11052069	12	32713919	T	C	0.000189003	0.000137283	0.17	0.563419	463010	1997	461013	UKB-b-4770	TRUE	reported	rZwD92
61	rs11071887	15	32955095	C	T	2.94295e-05	0.00015319	0.85	0.270985	463010	1997	461013	UKB-b-4770	TRUE	reported	rZwD92
62	rs11077359	17	76343961	T	C	4.30443e-05	0.00016739	0.8	0.790842	463010	1997	461013	UKB-b-4770	TRUE	reported	rZwD92
63	rs11079158	17	53367641	C	T	-0.00023085	0.000159755	0.15	0.243109	463010	1997	461013	UKB-b-4770	TRUE	reported	rZwD92
64	rs11080063	17	26789271	A	G	3.70499e-05	0.000136008	0.79	0.494939	463010	1997	461013	UKB-b-4770	TRUE	reported	rZwD92
65	rs11080344	17	26104511	T	C	2.78882e-06	0.000138045	0.98	0.454501	463010	1997	461013	UKB-b-4770	TRUE	reported	rZwD92
66	rs11098863	4	127336602	T	A	-1.85094e-05	0.000136695	0.89	0.497766	463010	1997	461013	UKB-b-4770	TRUE	reported	rZwD92
67	rs11109097	12	97928437	C	T	6.51663e-05	0.000148807	0.66	0.696503	463010	1997	461013	UKB-b-4770	TRUE	reported	rZwD92
68	rs11128180	3	70592215	G	A	0.000126919	0.00016049	0.43	0.235711	463010	1997	461013	UKB-b-4770	TRUE	reported	rZwD92
69	rs11141494	9	89306305	A	G	-0.000290812	0.000166161	0.08	0.230855	463010	1997	461013	UKB-b-4770	TRUE	reported	rZwD92
70	rs11150408	16	81803497	T	G	5.32519e-05	0.000136768	0.7	0.542867	463010	1997	461013	UKB-b-4770	TRUE	reported	rZwD92
71	rs11160353	14	97116904	T	A	-5.06372e-05	0.000136991	0.709999	0.517403	463010	1997	461013	UKB-b-4770	TRUE	reported	rZwD92
72	rs11166701	8	138295725	A	G	-8.01964e-05	0.000136678	0.56	0.509082	463010	1997	461013	UKB-b-4770	TRUE	reported	rZwD92
73	rs11184341	1	105422565	G	C	-4.1077e-05	0.000153278	0.79	0.712606	463010	1997	461013	UKB-b-4770	TRUE	reported	rZwD92
74	rs11199734	10	122819400	T	A	-0.000147369	0.000167628	0.38	0.217154	463010	1997	461013	UKB-b-4770	TRUE	reported	rZwD92
75	rs11241747	5	123846318	C	T	-6.22811e-05	0.000140927	0.66	0.628888	463010	1997	461013	UKB-b-4770	TRUE	reported	rZwD92
76	rs11258178	10	13124513	G	A	3.27427e-05	0.000141228	0.82	0.371362	463010	1997	461013	UKB-b-4770	TRUE	reported	rZwD92
77	rs11263806	17	35240097	G	A	7.04654e-05	0.000148487	0.64	0.318078	463010	1997	461013	UKB-b-4770	TRUE	reported	rZwD92
78	rs112767262	16	3750623	C	T	-0.000415575	0.000175366	0.0179999	0.187845	463010	1997	461013	UKB-b-4770	TRUE	reported	rZwD92
79	rs113006825	6	51803869	C	T	-5.40143e-05	0.000168119	0.75	0.212507	463010	1997	461013	UKB-b-4770	TRUE	reported	rZwD92
80	rs113048721	9	74214419	G	C	1.32592e-06	0.000158541	0.99	0.247678	463010	1997	461013	UKB-b-4770	TRUE	reported	rZwD92
81	rs11532348	12	98289796	T	C	0.00015073	0.000168858	0.37	0.210528	463010	1997	461013	UKB-b-4770	TRUE	reported	rZwD92
82	rs1154904	11	134774845	A	G	-0.000317185	0.000136881	0.02	0.537797	463010	1997	461013	UKB-b-4770	TRUE	reported	rZwD92
83	rs11581881	1	9361576	T	C	5.99979e-05	0.000181303	0.74	0.176633	463010	1997	461013	UKB-b-4770	TRUE	reported	rZwD92
84	rs11591622	10	102520687	G	T	9.04252e-05	0.000158595	0.57	0.24515	463010	1997	461013	UKB-b-4770	TRUE	reported	rZwD92
85	rs11597285	10	8589813	T	G	9.34774e-05	0.000137473	0.5	0.433233	463010	1997	461013	UKB-b-4770	TRUE	reported	rZwD92
86	rs11614532	12	129984555	C	G	-0.000101646	0.000145606	0.49	0.336767	463010	1997	461013	UKB-b-4770	TRUE	reported	rZwD92
87	rs11637981	15	61289622	G	T	-0.000279961	0.000137786	0.0420001	0.5431	463010	1997	461013	UKB-b-4770	TRUE	reported	rZwD92
88	rs11645029	16	5938448	C	G	8.40041e-05	0.000137896	0.54	0.439921	463010	1997	461013	UKB-b-4770	TRUE	reported	rZwD92
89	rs11674854	2	28903275	T	C	4.44014e-05	0.000140669	0.75	0.416632	463010	1997	461013	UKB-b-4770	TRUE	reported	rZwD92
90	rs11706043	3	3173016	A	T	-0.000317975	0.000178499	0.0749998	0.178017	463010	1997	461013	UKB-b-4770	TRUE	reported	rZwD92
91	rs11715853	3	30163689	A	G	0.000157708	0.000150904	0.3	0.284757	463010	1997	461013	UKB-b-4770	TRUE	reported	rZwD92
92	rs11720857	3	113794507	T	C	-5.17688e-05	0.000180425	0.77	0.17739	463010	1997	461013	UKB-b-4770	TRUE	reported	rZwD92
93	rs11729256	4	95027272	C	T	-8.70716e-05	0.000155926	0.58	0.258731	463010	1997	461013	UKB-b-4770	TRUE	reported	rZwD92
94	rs117347059	7	129433205	C	G	5.80681e-05	0.000168495	0.73	0.215112	463010	1997	461013	UKB-b-4770	TRUE	reported	rZwD92
95	rs11750293	5	123822114	T	G	-0.000129168	0.000152825	0.4	0.275406	463010	1997	461013	UKB-b-4770	TRUE	reported	rZwD92
96	rs11764382	7	46774896	G	A	-6.59814e-06	0.000176712	0.97	0.182067	463010	1997	461013	UKB-b-4770	TRUE	reported	rZwD92
97	rs11769002	7	62443498	A	G	4.153e-05	0.000139686	0.77	0.399303	463010	1997	461013	UKB-b-4770	TRUE	reported	rZwD92
98	rs11787826	9	34332382	A	C	2.10315e-05	0.000136648	0.88	0.456227	463010	1997	461013	UKB-b-4770	TRUE	reported	rZwD92
99	rs11818408	10	96758467	A	G	-1.92018e-06	0.0001379	0.99	0.460968	463010	1997	461013	UKB-b-4770	TRUE	reported	rZwD92
100	rs118526	5	79863544	C	A	-3.53823e-05	0.000138889	0.8	0.592407	463010	1997	461013	UKB-b-4770	TRUE	reported	rZwD92
101	rs11876297	18	45753272	C	T	-0.000224813	0.000161459	0.16	0.260233	463010	1997	461013	UKB-b-4770	TRUE	reported	rZwD92
102	rs11899949	2	38049069	A	G	4.03885e-05	0.000156257	0.8	0.254318	463010	1997	461013	UKB-b-4770	TRUE	reported	rZwD92
103	rs11929846	4	17051156	C	T	6.24526e-05	0.00016737	0.709999	0.210918	463010	1997	461013	UKB-b-4770	TRUE	reported	rZwD92
104	rs11938607	4	189060431	T	C	-5.29703e-05	0.000162031	0.74	0.771031	463010	1997	461013	UKB-b-4770	TRUE	reported	rZwD92
105	rs11961899	6	132887921	A	G	0.000185864	0.000150543	0.22	0.289432	463010	1997	461013	UKB-b-4770	TRUE	reported	rZwD92
106	rs11990279	8	11116314	C	T	3.22586e-05	0.000160264	0.84	0.239712	463010	1997	461013	UKB-b-4770	TRUE	reported	rZwD92
107	rs11992182	8	79766499	C	A	-0.000216574	0.000153621	0.16	0.272775	463010	1997	461013	UKB-b-4770	TRUE	reported	rZwD92
108	rs12022129	1	207003374	G	A	0.000204598	0.000169956	0.23	0.797174	463010	1997	461013	UKB-b-4770	TRUE	reported	rZwD92
109	rs12030302	1	77887835	A	G	-0.000196628	0.000137116	0.15	0.549857	463010	1997	461013	UKB-b-4770	TRUE	reported	rZwD92
110	rs12040548	1	247710285	T	G	0.000136118	0.00015372	0.38	0.273113	463010	1997	461013	UKB-b-4770	TRUE	reported	rZwD92
111	rs12049454	1	85228325	C	T	0.000120208	0.00014749	0.42	0.309987	463010	1997	461013	UKB-b-4770	TRUE	reported	rZwD92
112	rs12124567	1	3343802	G	A	9.52513e-05	0.000151899	0.53	0.288928	463010	1997	461013	UKB-b-4770	TRUE	reported	rZwD92
113	rs12129908	1	195064019	C	A	7.96013e-05	0.000138121	0.56	0.577307	463010	1997	461013	UKB-b-4770	TRUE	reported	rZwD92
114	rs12136548	1	115168097	T	C	-0.00014245	0.000147072	0.33	0.309377	463010	1997	461013	UKB-b-4770	TRUE	reported	rZwD92
115	rs12151423	2	218237281	A	G	-0.000220877	0.000137246	0.11	0.517349	463010	1997	461013	UKB-b-4770	TRUE	reported	rZwD92
116	rs1223978	13	108775162	T	C	-0.00033513	0.00013919	0.016	0.547713	463010	1997	461013	UKB-b-4770	TRUE	reported	rZwD92
117	rs12251396	10	873148	G	A	-0.000301611	0.000178795	0.0920005	0.180342	463010	1997	461013	UKB-b-4770	TRUE	reported	rZwD92
118	rs12257723	10	109417101	C	A	-5.58358e-05	0.000151726	0.709999	0.280261	463010	1997	461013	UKB-b-4770	TRUE	reported	rZwD92
119	rs12288512	11	27747671	G	A	-8.70932e-05	0.000168622	0.61	0.205543	463010	1997	461013	UKB-b-4770	TRUE	reported	rZwD92
120	rs123059	17	2699935	T	C	0.000102469	0.000162001	0.53	0.770679	463010	1997	461013	UKB-b-4770	TRUE	reported	rZwD92
121	rs12346653	9	92267239	T	C	0.000119653	0.000158795	0.450001	0.24564	463010	1997	461013	UKB-b-4770	TRUE	reported	rZwD92
122	rs12362320	11	3922055	C	G	0.000168636	0.000142839	0.24	0.356351	463010	1997	461013	UKB-b-4770	TRUE	reported	rZwD92
123	rs12404911	1	240118443	T	C	1.88267e-06	0.000174779	0.99	0.189749	463010	1997	461013	UKB-b-4770	TRUE	reported	rZwD92
124	rs12406309	1	108074445	C	A	-7.07702e-05	0.000171274	0.68	0.201927	463010	1997	461013	UKB-b-4770	TRUE	reported	rZwD92
125	rs1241171	1	103299921	A	G	-0.000173067	0.00016762	0.3	0.209081	463010	1997	461013	UKB-b-4770	TRUE	reported	rZwD92
126	rs12415649	10	125021315	C	G	-0.000241727	0.000159373	0.13	0.242632	463010	1997	461013	UKB-b-4770	TRUE	reported	rZwD92
127	rs12417956	11	25973451	G	C	-0.000246724	0.000160206	0.12	0.237308	463010	1997	461013	UKB-b-4770	TRUE	reported	rZwD92
128	rs12452946	17	17253288	G	A	-4.86582e-06	0.000137091	0.97	0.484575	463010	1997	461013	UKB-b-4770	TRUE	reported	rZwD92
129	rs12453000	17	16895873	T	C	-5.24282e-05	0.000167096	0.75	0.212951	463010	1997	461013	UKB-b-4770	TRUE	reported	rZwD92
130	rs12463378	19	54475808	G	A	0.000305581	0.000140086	0.0290001	0.385199	463010	1997	461013	UKB-b-4770	TRUE	reported	rZwD92
131	rs12485353	3	197049996	A	G	-6.74849e-05	0.000168075	0.69	0.207845	463010	1997	461013	UKB-b-4770	TRUE	reported	rZwD92
132	rs12490337	3	111482845	G	C	-0.000144268	0.000159985	0.37	0.237962	463010	1997	461013	UKB-b-4770	TRUE	reported	rZwD92
133	rs12500231	4	52935445	A	T	-8.60127e-05	0.000137699	0.53	0.562141	463010	1997	461013	UKB-b-4770	TRUE	reported	rZwD92
134	rs12501673	4	163830516	G	A	-1.99286e-05	0.000142794	0.89	0.34854	463010	1997	461013	UKB-b-4770	TRUE	reported	rZwD92
135	rs12508214	4	7426937	T	C	7.33816e-05	0.000144019	0.61	0.38045	463010	1997	461013	UKB-b-4770	TRUE	reported	rZwD92
136	rs12513188	4	71000791	A	G	-0.00010699	0.000172582	0.54	0.197178	463010	1997	461013	UKB-b-4770	TRUE	reported	rZwD92
137	rs12537781	7	154978183	C	T	-0.000170834	0.000155223	0.27	0.25912	463010	1997	461013	UKB-b-4770	TRUE	reported	rZwD92
138	rs12566247	1	43767569	A	T	-9.44025e-05	0.000144536	0.51	0.339238	463010	1997	461013	UKB-b-4770	TRUE	reported	rZwD92
139	rs12566975	1	185091351	C	T	-9.74168e-05	0.000136475	0.48	0.483332	463010	1997	461013	UKB-b-4770	TRUE	reported	rZwD92
140	rs12597105	16	5233941	G	A	-0.000269428	0.000152415	0.0769999	0.724487	463010	1997	461013	UKB-b-4770	TRUE	reported	rZwD92
141	rs12618201	2	174436533	G	A	0.000222597	0.000141803	0.12	0.364017	463010	1997	461013	UKB-b-4770	TRUE	reported	rZwD92
142	rs12621813	2	31266049	A	G	3.59811e-05	0.000148402	0.81	0.302283	463010	1997	461013	UKB-b-4770	TRUE	reported	rZwD92
143	rs12634070	3	180544880	C	T	-0.000129262	0.000167768	0.44	0.213062	463010	1997	461013	UKB-b-4770	TRUE	reported	rZwD92
144	rs12636310	3	185469491	A	G	-1.47379e-05	0.000166262	0.93	0.214264	463010	1997	461013	UKB-b-4770	TRUE	reported	rZwD92
145	rs12638134	3	101334609	G	T	-5.0777e-05	0.000139149	0.719999	0.403197	463010	1997	461013	UKB-b-4770	TRUE	reported	rZwD92
146	rs12638227	3	62327558	G	C	7.14457e-05	0.000137163	0.6	0.521102	463010	1997	461013	UKB-b-4770	TRUE	reported	rZwD92
147	rs12642039	4	159932022	T	C	-0.000149373	0.000143197	0.3	0.653557	463010	1997	461013	UKB-b-4770	TRUE	reported	rZwD92
148	rs1264476	8	102434276	T	G	0.000429688	0.00016858	0.0109999	0.791061	463010	1997	461013	UKB-b-4770	TRUE	reported	rZwD92
149	rs12673420	7	71303007	A	G	1.14543e-05	0.000138136	0.93	0.424278	463010	1997	461013	UKB-b-4770	TRUE	reported	rZwD92
150	rs12675596	8	69994816	T	G	-0.000108741	0.00015844	0.49	0.245166	463010	1997	461013	UKB-b-4770	TRUE	reported	rZwD92
151	rs12679709	8	13253770	G	C	0.000232136	0.000150933	0.12	0.2844	463010	1997	461013	UKB-b-4770	TRUE	reported	rZwD92
152	rs12684609	9	137784868	C	T	6.41206e-05	0.000174306	0.709999	0.193377	463010	1997	461013	UKB-b-4770	TRUE	reported	rZwD92
153	rs12693845	2	199312684	T	C	-0.000208388	0.000139652	0.14	0.389671	463010	1997	461013	UKB-b-4770	TRUE	reported	rZwD92
154	rs12701617	7	38292857	G	A	0.000123047	0.000137606	0.37	0.428203	463010	1997	461013	UKB-b-4770	TRUE	reported	rZwD92
155	rs12710729	2	19973210	A	C	1.21176e-05	0.000143312	0.93	0.346356	463010	1997	461013	UKB-b-4770	TRUE	reported	rZwD92
156	rs1271565	14	64044097	T	C	2.06485e-05	0.000152971	0.89	0.272274	463010	1997	461013	UKB-b-4770	TRUE	reported	rZwD92
157	rs1272208	9	78630894	G	T	0.00024303	0.000161465	0.13	0.760058	463010	1997	461013	UKB-b-4770	TRUE	reported	rZwD92
158	rs12724320	1	179370499	T	C	0.000145714	0.000147075	0.32	0.31175	463010	1997	461013	UKB-b-4770	TRUE	reported	rZwD92
159	rs12731	2	239087912	G	A	-7.72547e-05	0.00013726	0.57	0.437273	463010	1997	461013	UKB-b-4770	TRUE	reported	rZwD92
160	rs12747809	1	240359089	G	A	-0.000174597	0.000146567	0.23	0.683569	463010	1997	461013	UKB-b-4770	TRUE	reported	rZwD92
161	rs12781711	10	2219930	T	C	2.13588e-05	0.000143391	0.88	0.345553	463010	1997	461013	UKB-b-4770	TRUE	reported	rZwD92
162	rs12876183	13	85114550	A	T	-0.000100299	0.000155767	0.52	0.261569	463010	1997	461013	UKB-b-4770	TRUE	reported	rZwD92
163	rs12886051	14	29898456	C	G	-9.52686e-05	0.00014495	0.51	0.333652	463010	1997	461013	UKB-b-4770	TRUE	reported	rZwD92
164	rs12894272	14	40536481	A	G	9.32358e-05	0.000145418	0.52	0.674929	463010	1997	461013	UKB-b-4770	TRUE	reported	rZwD92
165	rs12906958	15	36911598	T	C	0.000248978	0.000147174	0.0909997	0.318416	463010	1997	461013	UKB-b-4770	TRUE	reported	rZwD92
166	rs12908520	15	97570657	A	G	-0.000142974	0.00013772	0.3	0.432834	463010	1997	461013	UKB-b-4770	TRUE	reported	rZwD92
167	rs12909713	15	87145913	T	C	-7.37088e-05	0.000137623	0.59	0.431954	463010	1997	461013	UKB-b-4770	TRUE	reported	rZwD92
168	rs12921100	16	77283458	A	T	0.000122945	0.000149637	0.41	0.70319	463010	1997	461013	UKB-b-4770	TRUE	reported	rZwD92
169	rs12963345	18	46255637	G	C	0.00014745	0.000150448	0.33	0.571804	463010	1997	461013	UKB-b-4770	TRUE	reported	rZwD92
170	rs12964517	18	22460785	A	G	0.000172271	0.000145871	0.24	0.326831	463010	1997	461013	UKB-b-4770	TRUE	reported	rZwD92
171	rs12986628	2	238103439	C	T	6.19552e-06	0.000162755	0.97	0.773252	463010	1997	461013	UKB-b-4770	TRUE	reported	rZwD92
172	rs12989336	2	36259341	A	G	-0.000156628	0.000145038	0.28	0.337227	463010	1997	461013	UKB-b-4770	TRUE	reported	rZwD92
173	rs12996055	2	137223458	C	A	0.000174668	0.000160248	0.28	0.263951	463010	1997	461013	UKB-b-4770	TRUE	reported	rZwD92
174	rs13024781	2	168628871	C	T	-7.75974e-05	0.000137461	0.57	0.456715	463010	1997	461013	UKB-b-4770	TRUE	reported	rZwD92
175	rs13025464	2	201610645	T	C	-4.89719e-05	0.000141343	0.73	0.625916	463010	1997	461013	UKB-b-4770	TRUE	reported	rZwD92
176	rs13033315	2	204706865	A	T	8.30666e-05	0.00013776	0.55	0.428577	463010	1997	461013	UKB-b-4770	TRUE	reported	rZwD92
177	rs1304512	5	63736025	A	G	8.00644e-05	0.000160933	0.62	0.241426	463010	1997	461013	UKB-b-4770	TRUE	reported	rZwD92
178	rs13087692	3	84725039	T	G	-4.74529e-05	0.000147608	0.75	0.687834	463010	1997	461013	UKB-b-4770	TRUE	reported	rZwD92
179	rs13110238	4	7678735	G	C	7.99725e-06	0.000165726	0.96	0.228724	463010	1997	461013	UKB-b-4770	TRUE	reported	rZwD92
180	rs13154778	5	56952803	A	T	0.000187663	0.000172655	0.28	0.196952	463010	1997	461013	UKB-b-4770	TRUE	reported	rZwD92
181	rs13173038	5	58499183	G	A	0.000159254	0.00016864	0.34	0.207818	463010	1997	461013	UKB-b-4770	TRUE	reported	rZwD92
182	rs13188803	5	112627773	A	T	-0.000182543	0.000169059	0.28	0.205794	463010	1997	461013	UKB-b-4770	TRUE	reported	rZwD92
183	rs13207588	6	41519430	G	A	-0.000117715	0.000167304	0.48	0.23338	463010	1997	461013	UKB-b-4770	TRUE	reported	rZwD92
184	rs13239072	7	43566344	A	G	-7.58107e-06	0.000155473	0.96	0.259355	463010	1997	461013	UKB-b-4770	TRUE	reported	rZwD92
185	rs13242616	7	122021518	T	C	0.000161559	0.000144748	0.26	0.597329	463010	1997	461013	UKB-b-4770	TRUE	reported	rZwD92
186	rs13247359	7	76357726	A	G	-9.79455e-05	0.000136204	0.47	0.493029	463010	1997	461013	UKB-b-4770	TRUE	reported	rZwD92
187	rs13249325	8	14853525	G	T	-0.000188178	0.000140884	0.18	0.376856	463010	1997	461013	UKB-b-4770	TRUE	reported	rZwD92
188	rs1331592	9	122239986	C	G	1.46305e-06	0.000163292	0.99	0.774581	463010	1997	461013	UKB-b-4770	TRUE	reported	rZwD92
189	rs1334944	10	112266046	C	T	-5.75879e-05	0.000145007	0.69	0.330234	463010	1997	461013	UKB-b-4770	TRUE	reported	rZwD92
190	rs133832	22	44834707	C	A	7.84651e-05	0.000146308	0.59	0.324478	463010	1997	461013	UKB-b-4770	TRUE	reported	rZwD92
191	rs13383270	2	220831701	G	C	-0.000186513	0.000137972	0.18	0.56742	463010	1997	461013	UKB-b-4770	TRUE	reported	rZwD92
192	rs1340391	1	102960989	C	T	-0.000121335	0.000171321	0.48	0.198066	463010	1997	461013	UKB-b-4770	TRUE	reported	rZwD92
193	rs13412653	2	30158494	C	A	-0.000143084	0.000142744	0.32	0.350981	463010	1997	461013	UKB-b-4770	TRUE	reported	rZwD92
194	rs13417181	2	174308394	C	T	0.00019827	0.000197668	0.32	0.204357	463010	1997	461013	UKB-b-4770	TRUE	reported	rZwD92
195	rs136761	22	49796014	G	A	9.18205e-05	0.000140262	0.51	0.608626	463010	1997	461013	UKB-b-4770	TRUE	reported	rZwD92
196	rs1384962	14	23060552	A	G	-0.000201353	0.000163939	0.22	0.775886	463010	1997	461013	UKB-b-4770	TRUE	reported	rZwD92
197	rs1391597	12	61119266	T	C	5.37139e-06	0.000140135	0.97	0.412114	463010	1997	461013	UKB-b-4770	TRUE	reported	rZwD92
198	rs139730	22	25292719	C	G	0.000211768	0.000155208	0.17	0.281958	463010	1997	461013	UKB-b-4770	TRUE	reported	rZwD92
199	rs139749	22	25303055	T	C	6.85377e-05	0.000145249	0.64	0.341485	463010	1997	461013	UKB-b-4770	TRUE	reported	rZwD92
200	rs1403396	12	126498824	T	A	-5.69786e-05	0.000163171	0.73	0.227254	463010	1997	461013	UKB-b-4770	TRUE	reported	rZwD92
201	rs1425962	4	187905399	G	C	-0.0001586	0.000149423	0.29	0.680744	463010	1997	461013	UKB-b-4770	TRUE	reported	rZwD92
202	rs1426266	3	188224096	T	C	0.000150688	0.000149497	0.31	0.700735	463010	1997	461013	UKB-b-4770	TRUE	reported	rZwD92
203	rs1434153	2	34595533	A	G	-8.58018e-06	0.000148998	0.95	0.314515	463010	1997	461013	UKB-b-4770	TRUE	reported	rZwD92
204	rs1475330	6	67262102	T	C	7.2614e-05	0.000151512	0.630001	0.712676	463010	1997	461013	UKB-b-4770	TRUE	reported	rZwD92
205	rs147990086	1	145655256	G	A	2.0604e-05	0.000163042	0.9	0.224898	463010	1997	461013	UKB-b-4770	TRUE	reported	rZwD92
206	rs149302	5	14159925	C	T	8.1679e-05	0.000167729	0.630001	0.211515	463010	1997	461013	UKB-b-4770	TRUE	reported	rZwD92
207	rs1508033	15	53375201	C	A	-0.000203174	0.000142866	0.15	0.362887	463010	1997	461013	UKB-b-4770	TRUE	reported	rZwD92
208	rs1519491	2	22079770	C	T	-6.21167e-05	0.000138408	0.649999	0.413398	463010	1997	461013	UKB-b-4770	TRUE	reported	rZwD92
209	rs1528479	2	167244051	G	A	9.39482e-05	0.00014542	0.52	0.66429	463010	1997	461013	UKB-b-4770	TRUE	reported	rZwD92
210	rs1530559	2	135755629	A	G	1.83212e-05	0.000137965	0.89	0.400045	463010	1997	461013	UKB-b-4770	TRUE	reported	rZwD92
211	rs1563175	2	3838940	C	A	-1.76656e-05	0.000138596	0.9	0.415566	463010	1997	461013	UKB-b-4770	TRUE	reported	rZwD92
212	rs1576241	6	72529277	G	A	-0.000194233	0.000136736	0.16	0.472895	463010	1997	461013	UKB-b-4770	TRUE	reported	rZwD92
213	rs1582238	1	118723685	T	C	2.58936e-05	0.000145757	0.86	0.661947	463010	1997	461013	UKB-b-4770	TRUE	reported	rZwD92
214	rs160061	5	6116659	A	G	-3.31869e-05	0.000136617	0.81	0.503662	463010	1997	461013	UKB-b-4770	TRUE	reported	rZwD92
215	rs1667315	2	232408743	A	G	0.000292601	0.000137895	0.0340001	0.432267	463010	1997	461013	UKB-b-4770	TRUE	reported	rZwD92
216	rs16840310	1	240694163	A	G	-6.46042e-05	0.000142321	0.649999	0.641643	463010	1997	461013	UKB-b-4770	TRUE	reported	rZwD92
217	rs1689282	9	14080129	C	A	-0.000158828	0.000144852	0.27	0.336526	463010	1997	461013	UKB-b-4770	TRUE	reported	rZwD92
218	rs16934069	9	119693164	C	T	-2.12237e-05	0.000171524	0.9	0.203686	463010	1997	461013	UKB-b-4770	TRUE	reported	rZwD92
219	rs16941336	17	20575697	T	C	5.08273e-05	0.000154514	0.74	0.268662	463010	1997	461013	UKB-b-4770	TRUE	reported	rZwD92
220	rs16959793	15	35071718	C	A	2.6921e-05	0.0001539	0.86	0.275526	463010	1997	461013	UKB-b-4770	TRUE	reported	rZwD92
221	rs16966465	15	38513730	C	G	-2.70032e-05	0.000168223	0.87	0.207307	463010	1997	461013	UKB-b-4770	TRUE	reported	rZwD92
222	rs17012738	2	76698142	G	T	3.16756e-05	0.000137483	0.82	0.435344	463010	1997	461013	UKB-b-4770	TRUE	reported	rZwD92
223	rs17109926	12	71978728	G	A	-0.000119468	0.000176869	0.5	0.18364	463010	1997	461013	UKB-b-4770	TRUE	reported	rZwD92
224	rs17141986	16	7045276	G	C	7.56664e-05	0.000139551	0.59	0.607872	463010	1997	461013	UKB-b-4770	TRUE	reported	rZwD92
225	rs17148768	10	10777085	A	G	2.49721e-05	0.000174747	0.89	0.190685	463010	1997	461013	UKB-b-4770	TRUE	reported	rZwD92
226	rs17163238	5	128976021	A	G	0.000100107	0.000169373	0.55	0.203101	463010	1997	461013	UKB-b-4770	TRUE	reported	rZwD92
227	rs1729063	16	10863459	G	C	0.000122367	0.000148586	0.41	0.701643	463010	1997	461013	UKB-b-4770	TRUE	reported	rZwD92
228	rs173120	13	72876881	T	C	6.75853e-05	0.000158957	0.67	0.755254	463010	1997	461013	UKB-b-4770	TRUE	reported	rZwD92
229	rs17380632	3	79794395	T	A	-0.000108995	0.000150286	0.47	0.288859	463010	1997	461013	UKB-b-4770	TRUE	reported	rZwD92
230	rs17730011	6	84772845	A	G	-6.47097e-06	0.000178533	0.97	0.180978	463010	1997	461013	UKB-b-4770	TRUE	reported	rZwD92
231	rs17734739	2	211663702	C	T	-1.24626e-05	0.000177804	0.94	0.179627	463010	1997	461013	UKB-b-4770	TRUE	reported	rZwD92
232	rs17804233	5	77815056	T	C	4.06964e-05	0.000136708	0.77	0.493546	463010	1997	461013	UKB-b-4770	TRUE	reported	rZwD92
233	rs1784446	11	102461599	G	A	-0.000185573	0.000137952	0.18	0.574538	463010	1997	461013	UKB-b-4770	TRUE	reported	rZwD92
234	rs182549	2	136616754	C	T	-0.000290799	0.000153914	0.0589997	0.738741	463010	1997	461013	UKB-b-4770	TRUE	reported	rZwD92
235	rs1830029	7	14728950	C	G	9.74579e-05	0.000176787	0.58	0.81269	463010	1997	461013	UKB-b-4770	TRUE	reported	rZwD92
236	rs1859797	7	22007303	A	G	-8.54419e-05	0.000137395	0.53	0.467041	463010	1997	461013	UKB-b-4770	TRUE	reported	rZwD92
237	rs1864685	17	70721782	C	A	-6.69713e-05	0.000136708	0.62	0.47738	463010	1997	461013	UKB-b-4770	TRUE	reported	rZwD92
238	rs1867876	11	18768068	C	T	3.61674e-05	0.000151229	0.81	0.284843	463010	1997	461013	UKB-b-4770	TRUE	reported	rZwD92
239	rs1882775	21	40405606	G	A	0.000171451	0.000171198	0.32	0.204548	463010	1997	461013	UKB-b-4770	TRUE	reported	rZwD92
240	rs1882878	21	30010673	G	A	0.000310338	0.000155185	0.0460002	0.265511	463010	1997	461013	UKB-b-4770	TRUE	reported	rZwD92
241	rs189356	20	57574851	A	G	-0.000182585	0.000136947	0.18	0.499781	463010	1997	461013	UKB-b-4770	TRUE	reported	rZwD92
242	rs1901739	5	114286707	T	G	3.56572e-06	0.000137405	0.98	0.534429	463010	1997	461013	UKB-b-4770	TRUE	reported	rZwD92
243	rs1918540	11	131649446	G	A	-1.01007e-05	0.000157991	0.95	0.738372	463010	1997	461013	UKB-b-4770	TRUE	reported	rZwD92
244	rs1928659	9	29334137	C	T	-0.000346606	0.000159431	0.0299999	0.249635	463010	1997	461013	UKB-b-4770	TRUE	reported	rZwD92
245	rs1929743	13	76829562	C	T	-5.75376e-05	0.000143612	0.69	0.343911	463010	1997	461013	UKB-b-4770	TRUE	reported	rZwD92
246	rs1948423	3	103025517	A	T	-0.000177046	0.000150202	0.24	0.307413	463010	1997	461013	UKB-b-4770	TRUE	reported	rZwD92
247	rs1954532	14	28151415	T	C	-0.000261711	0.00017216	0.13	0.795171	463010	1997	461013	UKB-b-4770	TRUE	reported	rZwD92
248	rs1958519	14	86833255	A	T	-4.75125e-05	0.000138076	0.73	0.431866	463010	1997	461013	UKB-b-4770	TRUE	reported	rZwD92
249	rs1969927	12	100786847	G	A	9.38946e-05	0.000138814	0.5	0.587798	463010	1997	461013	UKB-b-4770	TRUE	reported	rZwD92
250	rs1972694	15	25326425	A	T	0.000154391	0.000176241	0.38	0.18457	463010	1997	461013	UKB-b-4770	TRUE	reported	rZwD92
251	rs199035	6	23435415	A	G	-9.70987e-05	0.00013714	0.48	0.529384	463010	1997	461013	UKB-b-4770	TRUE	reported	rZwD92
252	rs2012708	16	84790559	A	G	-0.000126599	0.000142738	0.38	0.648882	463010	1997	461013	UKB-b-4770	TRUE	reported	rZwD92
253	rs2013594	11	44302154	T	C	4.24314e-05	0.00014634	0.77	0.671749	463010	1997	461013	UKB-b-4770	TRUE	reported	rZwD92
254	rs2014785	3	171100102	C	T	5.10115e-05	0.000143031	0.719999	0.412666	463010	1997	461013	UKB-b-4770	TRUE	reported	rZwD92
255	rs2016057	15	52105282	A	C	0.000127851	0.000139974	0.36	0.608625	463010	1997	461013	UKB-b-4770	TRUE	reported	rZwD92
256	rs2017189	4	7460153	G	T	-0.000217586	0.000137904	0.11	0.567056	463010	1997	461013	UKB-b-4770	TRUE	reported	rZwD92
257	rs2017373	14	34431996	T	C	0.000100558	0.000141169	0.48	0.370724	463010	1997	461013	UKB-b-4770	TRUE	reported	rZwD92
258	rs2032031	10	130170270	A	G	4.31003e-05	0.000137203	0.75	0.511279	463010	1997	461013	UKB-b-4770	TRUE	reported	rZwD92
259	rs2034589	16	8307948	C	G	4.11308e-05	0.000165517	0.8	0.223268	463010	1997	461013	UKB-b-4770	TRUE	reported	rZwD92
260	rs2039204	9	130371107	T	A	0.000200215	0.00013651	0.14	0.514708	463010	1997	461013	UKB-b-4770	TRUE	reported	rZwD92
261	rs2047242	10	29201860	G	A	9.73703e-05	0.000145697	0.5	0.329362	463010	1997	461013	UKB-b-4770	TRUE	reported	rZwD92
262	rs2050185	6	147936781	G	A	-4.66866e-05	0.000141621	0.74	0.626917	463010	1997	461013	UKB-b-4770	TRUE	reported	rZwD92
263	rs2050911	1	82384407	A	G	-0.000130141	0.000149758	0.38	0.295169	463010	1997	461013	UKB-b-4770	TRUE	reported	rZwD92
264	rs2051957	7	89709883	T	C	0.00012646	0.000155986	0.42	0.257977	463010	1997	461013	UKB-b-4770	TRUE	reported	rZwD92
265	rs2054133	2	33691809	G	A	-5.29636e-06	0.000137953	0.97	0.486614	463010	1997	461013	UKB-b-4770	TRUE	reported	rZwD92
266	rs2058609	12	12970792	A	G	1.48509e-05	0.000143553	0.92	0.654702	463010	1997	461013	UKB-b-4770	TRUE	reported	rZwD92
267	rs206581	18	10370596	G	A	-0.000154917	0.000164021	0.34	0.22853	463010	1997	461013	UKB-b-4770	TRUE	reported	rZwD92
268	rs2098844	11	127703160	C	T	-8.743e-05	0.000137503	0.52	0.53401	463010	1997	461013	UKB-b-4770	TRUE	reported	rZwD92
269	rs2105937	1	20552072	A	G	-9.69182e-05	0.000142353	0.5	0.64214	463010	1997	461013	UKB-b-4770	TRUE	reported	rZwD92
270	rs2114713	15	80528373	T	G	0.000123451	0.000138525	0.37	0.417878	463010	1997	461013	UKB-b-4770	TRUE	reported	rZwD92
271	rs2116427	5	121182996	G	A	-1.14522e-05	0.000158348	0.94	0.244166	463010	1997	461013	UKB-b-4770	TRUE	reported	rZwD92
272	rs212393	6	159485742	G	A	0.000146108	0.000145833	0.32	0.680161	463010	1997	461013	UKB-b-4770	TRUE	reported	rZwD92
273	rs213863	6	97234939	C	T	5.67706e-05	0.000152085	0.709999	0.718669	463010	1997	461013	UKB-b-4770	TRUE	reported	rZwD92
274	rs2147798	1	201061818	C	G	-6.31263e-05	0.000174876	0.719999	0.812601	463010	1997	461013	UKB-b-4770	TRUE	reported	rZwD92
275	rs2153460	9	85576178	T	A	0.000166655	0.000174254	0.34	0.189198	463010	1997	461013	UKB-b-4770	TRUE	reported	rZwD92
276	rs2154444	21	36053643	T	G	-0.000181994	0.000171545	0.29	0.801774	463010	1997	461013	UKB-b-4770	TRUE	reported	rZwD92
277	rs2160994	12	50650057	T	C	-3.64083e-05	0.000142678	0.8	0.647315	463010	1997	461013	UKB-b-4770	TRUE	reported	rZwD92
278	rs2166943	8	137090850	A	C	0.000245507	0.000138298	0.0759994	0.576174	463010	1997	461013	UKB-b-4770	TRUE	reported	rZwD92
279	rs2192926	2	75512668	G	A	3.4979e-05	0.000161921	0.83	0.232418	463010	1997	461013	UKB-b-4770	TRUE	reported	rZwD92
280	rs2221441	5	170048048	C	G	-0.000105432	0.000141982	0.46	0.415559	463010	1997	461013	UKB-b-4770	TRUE	reported	rZwD92
281	rs2223081	21	29778032	G	A	0.000130794	0.000156552	0.4	0.742356	463010	1997	461013	UKB-b-4770	TRUE	reported	rZwD92
282	rs2240542	2	242066314	T	C	-2.6917e-05	0.000150914	0.86	0.284087	463010	1997	461013	UKB-b-4770	TRUE	reported	rZwD92
283	rs2240838	7	38335954	A	G	0.000112117	0.000139037	0.42	0.460536	463010	1997	461013	UKB-b-4770	TRUE	reported	rZwD92
284	rs2248146	7	24791998	C	T	-4.56585e-05	0.000146014	0.75	0.327158	463010	1997	461013	UKB-b-4770	TRUE	reported	rZwD92
285	rs2265670	1	190171640	G	C	-7.0402e-05	0.000136837	0.61	0.462968	463010	1997	461013	UKB-b-4770	TRUE	reported	rZwD92
286	rs2276760	3	150620956	G	A	4.43628e-05	0.000166059	0.79	0.216391	463010	1997	461013	UKB-b-4770	TRUE	reported	rZwD92
287	rs2276875	4	5730954	G	A	5.38062e-05	0.000157965	0.73	0.259123	463010	1997	461013	UKB-b-4770	TRUE	reported	rZwD92
288	rs2286384	12	1891043	G	C	-0.000102274	0.000136566	0.450001	0.468251	463010	1997	461013	UKB-b-4770	TRUE	reported	rZwD92
289	rs2321387	13	58689340	A	G	-3.56395e-06	0.00013778	0.98	0.463367	463010	1997	461013	UKB-b-4770	TRUE	reported	rZwD92
290	rs2322265	4	166588085	T	C	-1.85397e-05	0.000160311	0.91	0.243936	463010	1997	461013	UKB-b-4770	TRUE	reported	rZwD92
291	rs234108	1	184942671	G	A	-0.000144058	0.000136976	0.29	0.47912	463010	1997	461013	UKB-b-4770	TRUE	reported	rZwD92
292	rs2366421	3	62019400	A	T	0.000168626	0.00015399	0.27	0.268145	463010	1997	461013	UKB-b-4770	TRUE	reported	rZwD92
293	rs2371284	12	56256262	T	C	0.000224363	0.000165049	0.17	0.779101	463010	1997	461013	UKB-b-4770	TRUE	reported	rZwD92
294	rs2371572	2	213214174	C	A	-6.9202e-05	0.00013704	0.61	0.530252	463010	1997	461013	UKB-b-4770	TRUE	reported	rZwD92
295	rs2387977	20	25599776	C	T	-0.000151625	0.000143545	0.29	0.414965	463010	1997	461013	UKB-b-4770	TRUE	reported	rZwD92
296	rs2396460	2	228018671	T	C	-7.53468e-05	0.000138441	0.59	0.541525	463010	1997	461013	UKB-b-4770	TRUE	reported	rZwD92
297	rs2418654	2	71247578	T	C	-0.000123416	0.000138936	0.37	0.480537	463010	1997	461013	UKB-b-4770	TRUE	reported	rZwD92
298	rs2428106	9	136620584	G	C	0.000211104	0.000138108	0.13	0.446277	463010	1997	461013	UKB-b-4770	TRUE	reported	rZwD92
299	rs2435610	7	150890034	C	A	1.12644e-05	0.000151554	0.94	0.283583	463010	1997	461013	UKB-b-4770	TRUE	reported	rZwD92
300	rs243585	21	19151940	G	C	0.000357666	0.000158117	0.0239999	0.287193	463010	1997	461013	UKB-b-4770	TRUE	reported	rZwD92
301	rs2444793	6	81318836	C	T	0.000109446	0.000137075	0.42	0.525401	463010	1997	461013	UKB-b-4770	TRUE	reported	rZwD92
302	rs2482038	10	12835085	A	C	9.19487e-05	0.000137336	0.5	0.433146	463010	1997	461013	UKB-b-4770	TRUE	reported	rZwD92
303	rs2482516	9	25554068	T	C	7.54779e-06	0.00017015	0.96	0.204649	463010	1997	461013	UKB-b-4770	TRUE	reported	rZwD92
304	rs2491158	10	126089703	G	A	0.000494795	0.000176193	0.005	0.817029	463010	1997	461013	UKB-b-4770	TRUE	reported	rZwD92
305	rs2520509	12	91006514	A	G	0.000116281	0.000145745	0.42	0.667621	463010	1997	461013	UKB-b-4770	TRUE	reported	rZwD92
306	rs2523124	7	97348436	T	C	0.000111968	0.000141597	0.43	0.625211	463010	1997	461013	UKB-b-4770	TRUE	reported	rZwD92
307	rs2546432	5	180579462	T	C	1.44665e-05	0.000137412	0.92	0.531138	463010	1997	461013	UKB-b-4770	TRUE	reported	rZwD92
308	rs2548459	19	49209339	T	C	-8.56734e-05	0.00013646	0.53	0.532882	463010	1997	461013	UKB-b-4770	TRUE	reported	rZwD92
309	rs2569953	3	144148905	A	C	0.000294835	0.000137156	0.032	0.550678	463010	1997	461013	UKB-b-4770	TRUE	reported	rZwD92
310	rs2602429	16	81063149	C	T	-0.000124802	0.000166269	0.450001	0.779858	463010	1997	461013	UKB-b-4770	TRUE	reported	rZwD92
311	rs2613606	7	111285025	C	T	0.000179596	0.000137626	0.19	0.567892	463010	1997	461013	UKB-b-4770	TRUE	reported	rZwD92
312	rs2642760	5	62119947	C	G	4.31563e-05	0.000141788	0.760001	0.368567	463010	1997	461013	UKB-b-4770	TRUE	reported	rZwD92
313	rs2644213	10	84506096	G	A	0.000128662	0.000160871	0.42	0.765332	463010	1997	461013	UKB-b-4770	TRUE	reported	rZwD92
314	rs265534	10	83092007	G	T	0.000189193	0.00013787	0.17	0.437878	463010	1997	461013	UKB-b-4770	TRUE	reported	rZwD92
315	rs2671662	17	47529492	C	G	3.96319e-05	0.000138114	0.77	0.550921	463010	1997	461013	UKB-b-4770	TRUE	reported	rZwD92
316	rs2683098	15	36178565	C	T	0.00014571	0.000166979	0.38	0.785076	463010	1997	461013	UKB-b-4770	TRUE	reported	rZwD92
317	rs2683313	8	19115604	A	G	-5.64725e-05	0.000145896	0.7	0.675626	463010	1997	461013	UKB-b-4770	TRUE	reported	rZwD92
318	rs2702387	4	179361262	A	G	-6.68173e-05	0.000144563	0.64	0.662151	463010	1997	461013	UKB-b-4770	TRUE	reported	rZwD92
319	rs270727	1	45082825	C	G	9.21026e-06	0.000150692	0.95	0.312442	463010	1997	461013	UKB-b-4770	TRUE	reported	rZwD92
320	rs2713349	7	9510367	A	T	7.74683e-05	0.00015499	0.62	0.730469	463010	1997	461013	UKB-b-4770	TRUE	reported	rZwD92
321	rs2715439	15	99492313	C	T	-0.00017113	0.000137024	0.21	0.546527	463010	1997	461013	UKB-b-4770	TRUE	reported	rZwD92
322	rs2724813	10	12516924	A	G	-0.00017704	0.000178981	0.32	0.822154	463010	1997	461013	UKB-b-4770	TRUE	reported	rZwD92
323	rs2726805	4	183247601	G	A	-2.97481e-05	0.000139828	0.83	0.390503	463010	1997	461013	UKB-b-4770	TRUE	reported	rZwD92
324	rs2729556	7	111763988	C	T	-6.14966e-05	0.000136555	0.649999	0.469265	463010	1997	461013	UKB-b-4770	TRUE	reported	rZwD92
325	rs2730183	8	40311885	A	G	-0.000106334	0.000136559	0.44	0.470068	463010	1997	461013	UKB-b-4770	TRUE	reported	rZwD92
326	rs2733072	8	5433699	A	G	-0.000159005	0.000139878	0.26	0.436878	463010	1997	461013	UKB-b-4770	TRUE	reported	rZwD92
327	rs2759329	1	231960352	G	A	-0.00011327	0.00014069	0.42	0.615771	463010	1997	461013	UKB-b-4770	TRUE	reported	rZwD92
328	rs2791343	8	131316030	C	T	-0.000145578	0.000145113	0.32	0.328837	463010	1997	461013	UKB-b-4770	TRUE	reported	rZwD92
329	rs2801960	1	41878680	C	G	-9.40579e-05	0.000147594	0.52	0.693337	463010	1997	461013	UKB-b-4770	TRUE	reported	rZwD92
330	rs2804244	10	117383184	A	G	-0.000158966	0.00013665	0.24	0.531511	463010	1997	461013	UKB-b-4770	TRUE	reported	rZwD92
331	rs281379	19	49214274	G	A	-0.000130656	0.000136343	0.34	0.523218	463010	1997	461013	UKB-b-4770	TRUE	reported	rZwD92
332	rs2817172	1	3041519	T	C	0.000178235	0.000141695	0.21	0.371811	463010	1997	461013	UKB-b-4770	TRUE	reported	rZwD92
333	rs2817174	1	3044181	T	C	0.000199784	0.000140813	0.16	0.38979	463010	1997	461013	UKB-b-4770	TRUE	reported	rZwD92
334	rs2820282	6	104728618	A	C	0.000170232	0.000137721	0.22	0.534437	463010	1997	461013	UKB-b-4770	TRUE	reported	rZwD92
335	rs2833528	21	33193567	C	T	5.36575e-05	0.000141662	0.7	0.632687	463010	1997	461013	UKB-b-4770	TRUE	reported	rZwD92
336	rs2833828	21	33811886	A	G	-1.49897e-05	0.00013823	0.91	0.429688	463010	1997	461013	UKB-b-4770	TRUE	reported	rZwD92
337	rs28376661	15	47404021	G	C	0.000170474	0.00014015	0.22	0.384273	463010	1997	461013	UKB-b-4770	TRUE	reported	rZwD92
338	rs2842896	6	132881664	T	C	0.000203935	0.000139829	0.14	0.503264	463010	1997	461013	UKB-b-4770	TRUE	reported	rZwD92
339	rs2846589	18	862477	G	T	-0.00015643	0.000138008	0.26	0.531275	463010	1997	461013	UKB-b-4770	TRUE	reported	rZwD92
340	rs2853179	8	105462047	C	T	1.6491e-05	0.00016229	0.92	0.7616	463010	1997	461013	UKB-b-4770	TRUE	reported	rZwD92
341	rs28540839	8	84735080	C	A	0.000145613	0.000136435	0.29	0.488409	463010	1997	461013	UKB-b-4770	TRUE	reported	rZwD92
342	rs28568391	10	125628540	G	A	0.000127745	0.000138147	0.36	0.428168	463010	1997	461013	UKB-b-4770	TRUE	reported	rZwD92
343	rs2861203	3	172950553	A	G	-0.000112892	0.000152471	0.46	0.295594	463010	1997	461013	UKB-b-4770	TRUE	reported	rZwD92
344	rs2862811	3	165996415	T	C	-3.79653e-05	0.000137083	0.780001	0.551905	463010	1997	461013	UKB-b-4770	TRUE	reported	rZwD92
345	rs2863363	3	166039765	A	G	-0.000121395	0.000141846	0.39	0.637522	463010	1997	461013	UKB-b-4770	TRUE	reported	rZwD92
346	rs2872237	19	17026940	C	A	0.000183621	0.000139408	0.19	0.591053	463010	1997	461013	UKB-b-4770	TRUE	reported	rZwD92
347	rs2875322	11	130887552	T	C	-0.000546451	0.000168751	0.0012	0.789877	463010	1997	461013	UKB-b-4770	TRUE	reported	rZwD92
348	rs2877457	4	70483957	A	G	-8.3102e-05	0.000149985	0.58	0.321648	463010	1997	461013	UKB-b-4770	TRUE	reported	rZwD92
349	rs2880566	17	30016653	C	T	-0.000248067	0.000171634	0.15	0.202764	463010	1997	461013	UKB-b-4770	TRUE	reported	rZwD92
350	rs2882478	2	49904589	A	G	-4.20782e-05	0.000138038	0.760001	0.445071	463010	1997	461013	UKB-b-4770	TRUE	reported	rZwD92
351	rs2892880	4	120741726	A	G	-0.000257247	0.000157914	0.1	0.247021	463010	1997	461013	UKB-b-4770	TRUE	reported	rZwD92
352	rs289410	15	85563483	G	A	0.000213394	0.000157013	0.17	0.748066	463010	1997	461013	UKB-b-4770	TRUE	reported	rZwD92
353	rs2901723	11	36871523	C	A	6.02319e-05	0.000136413	0.66	0.487715	463010	1997	461013	UKB-b-4770	TRUE	reported	rZwD92
354	rs2907920	19	2600717	A	G	-7.85083e-05	0.000152054	0.61	0.71823	463010	1997	461013	UKB-b-4770	TRUE	reported	rZwD92
355	rs2909242	8	129224680	C	A	0.000141049	0.000143312	0.33	0.643271	463010	1997	461013	UKB-b-4770	TRUE	reported	rZwD92
356	rs2913110	10	22892667	C	T	-8.84765e-05	0.000138488	0.52	0.586152	463010	1997	461013	UKB-b-4770	TRUE	reported	rZwD92
357	rs2918132	10	133000320	C	T	3.85896e-05	0.000142105	0.79	0.641533	463010	1997	461013	UKB-b-4770	TRUE	reported	rZwD92
358	rs2930225	16	85327902	G	T	2.75543e-05	0.000153528	0.86	0.731817	463010	1997	461013	UKB-b-4770	TRUE	reported	rZwD92
359	rs2943022	5	89598914	C	T	-1.84043e-05	0.000137942	0.89	0.422931	463010	1997	461013	UKB-b-4770	TRUE	reported	rZwD92
360	rs2952020	8	26027842	G	A	0.00055375	0.000153077	0.000299999	0.722372	463010	1997	461013	UKB-b-4770	TRUE	reported	rZwD92
361	rs2973294	4	37526679	T	G	6.63748e-05	0.000137101	0.630001	0.436611	463010	1997	461013	UKB-b-4770	TRUE	reported	rZwD92
362	rs2997412	13	62067781	A	G	-6.13236e-05	0.000144959	0.67	0.664506	463010	1997	461013	UKB-b-4770	TRUE	reported	rZwD92
363	rs2998141	10	135010198	T	C	0.000340728	0.000169763	0.0449997	0.794863	463010	1997	461013	UKB-b-4770	TRUE	reported	rZwD92
364	rs3005511	6	74605806	A	G	0.000137972	0.000144281	0.34	0.663651	463010	1997	461013	UKB-b-4770	TRUE	reported	rZwD92
365	rs3005511	6	74605806	A	G	0.000137972	0.000144281	0.34	0.663651	463010	1997	461013	UKB-b-4770	TRUE	reported	rZwD92
366	rs3013089	1	13794594	A	G	1.69756e-05	0.000139135	0.9	0.40438	463010	1997	461013	UKB-b-4770	TRUE	reported	rZwD92
367	rs3017103	11	62174193	A	G	-0.000157393	0.000177526	0.38	0.816923	463010	1997	461013	UKB-b-4770	TRUE	reported	rZwD92
368	rs3125832	1	211400180	C	A	0.000452892	0.000158092	0.00420001	0.248733	463010	1997	461013	UKB-b-4770	TRUE	reported	rZwD92
369	rs314726	2	125553155	C	T	7.82951e-05	0.000138582	0.57	0.428084	463010	1997	461013	UKB-b-4770	TRUE	reported	rZwD92
370	rs326049	5	997217	G	C	-0.000122759	0.000168306	0.47	0.213115	463010	1997	461013	UKB-b-4770	TRUE	reported	rZwD92
371	rs328312	16	73890910	A	T	8.89643e-05	0.000137211	0.52	0.461978	463010	1997	461013	UKB-b-4770	TRUE	reported	rZwD92
372	rs34066017	11	44849689	G	A	0.000268999	0.000155668	0.0840001	0.266231	463010	1997	461013	UKB-b-4770	TRUE	reported	rZwD92
373	rs340991	5	34892042	G	A	-0.000407019	0.000149144	0.0064	0.299329	463010	1997	461013	UKB-b-4770	TRUE	reported	rZwD92
374	rs34302036	7	78136725	A	G	8.95281e-05	0.00013805	0.52	0.581359	463010	1997	461013	UKB-b-4770	TRUE	reported	rZwD92
375	rs34402072	8	3636548	T	C	-1.88057e-05	0.000175769	0.91	0.188687	463010	1997	461013	UKB-b-4770	TRUE	reported	rZwD92
376	rs34417064	17	52776479	G	A	0.000144337	0.000136429	0.29	0.50159	463010	1997	461013	UKB-b-4770	TRUE	reported	rZwD92
377	rs34449434	12	76523655	C	A	-8.5572e-05	0.000147147	0.56	0.445894	463010	1997	461013	UKB-b-4770	TRUE	reported	rZwD92
378	rs345219	3	6826520	T	G	3.60902e-05	0.000143693	0.8	0.624303	463010	1997	461013	UKB-b-4770	TRUE	reported	rZwD92
379	rs34619204	21	40993008	A	G	0.000226481	0.000171847	0.19	0.201178	463010	1997	461013	UKB-b-4770	TRUE	reported	rZwD92
380	rs34757988	18	64699550	C	G	0.000142088	0.000140158	0.31	0.386773	463010	1997	461013	UKB-b-4770	TRUE	reported	rZwD92
381	rs35179274	14	51960625	T	C	-0.000267064	0.000161403	0.0980009	0.237356	463010	1997	461013	UKB-b-4770	TRUE	reported	rZwD92
382	rs35228298	3	85392882	A	G	0.000134153	0.000166839	0.42	0.215053	463010	1997	461013	UKB-b-4770	TRUE	reported	rZwD92
383	rs35414597	4	15565736	A	T	-0.000246023	0.000145399	0.0909997	0.325136	463010	1997	461013	UKB-b-4770	TRUE	reported	rZwD92
384	rs35506912	15	36607072	C	G	-4.78222e-05	0.000162983	0.77	0.241254	463010	1997	461013	UKB-b-4770	TRUE	reported	rZwD92
385	rs35778461	9	100150556	T	C	-6.76697e-05	0.000172956	0.7	0.193089	463010	1997	461013	UKB-b-4770	TRUE	reported	rZwD92
386	rs35866622	19	49218060	C	T	-7.62135e-05	0.000136696	0.58	0.497858	463010	1997	461013	UKB-b-4770	TRUE	reported	rZwD92
387	rs35890118	10	129715759	G	A	-6.17959e-05	0.000152059	0.68	0.280166	463010	1997	461013	UKB-b-4770	TRUE	reported	rZwD92
388	rs35940633	14	86933898	A	G	0.000131031	0.000141065	0.35	0.377764	463010	1997	461013	UKB-b-4770	TRUE	reported	rZwD92
389	rs36095275	14	32270129	T	C	-3.8803e-05	0.000142185	0.780001	0.374622	463010	1997	461013	UKB-b-4770	TRUE	reported	rZwD92
390	rs36155147	7	352368	C	T	0.000386759	0.00018531	0.0369999	0.644635	463010	1997	461013	UKB-b-4770	TRUE	reported	rZwD92
391	rs362417	14	73589896	C	G	-0.000259813	0.000151428	0.0860003	0.281545	463010	1997	461013	UKB-b-4770	TRUE	reported	rZwD92
392	rs3756315	5	149544722	G	A	-0.000164013	0.000145978	0.26	0.326148	463010	1997	461013	UKB-b-4770	TRUE	reported	rZwD92
393	rs3761728	4	48990885	T	G	-1.64691e-05	0.000148599	0.91	0.700048	463010	1997	461013	UKB-b-4770	TRUE	reported	rZwD92
394	rs3771393	2	71145246	C	T	-0.0002242	0.000154344	0.15	0.734211	463010	1997	461013	UKB-b-4770	TRUE	reported	rZwD92
395	rs3800154	6	2119329	C	A	5.87227e-05	0.000174809	0.74	0.193378	463010	1997	461013	UKB-b-4770	TRUE	reported	rZwD92
396	rs3801748	7	81759508	A	G	-0.000132879	0.000141306	0.35	0.369686	463010	1997	461013	UKB-b-4770	TRUE	reported	rZwD92
397	rs3809430	14	44975510	C	T	-4.96064e-05	0.000140326	0.719999	0.375903	463010	1997	461013	UKB-b-4770	TRUE	reported	rZwD92
398	rs3812426	8	50822676	G	A	3.6828e-05	0.000161552	0.82	0.767735	463010	1997	461013	UKB-b-4770	TRUE	reported	rZwD92
399	rs3827020	20	61980991	T	C	-0.000197897	0.000182611	0.28	0.178529	463010	1997	461013	UKB-b-4770	TRUE	reported	rZwD92
400	rs3828477	3	46483717	T	G	-5.80333e-05	0.000159463	0.719999	0.248481	463010	1997	461013	UKB-b-4770	TRUE	reported	rZwD92
401	rs3851328	2	45453805	T	G	0.000123808	0.00016067	0.44	0.763501	463010	1997	461013	UKB-b-4770	TRUE	reported	rZwD92
402	rs3860755	5	169360155	C	G	5.31737e-05	0.000149122	0.719999	0.295215	463010	1997	461013	UKB-b-4770	TRUE	reported	rZwD92
403	rs386526	10	82879688	C	G	-0.000185849	0.000134456	0.17	0.52673	463010	1997	461013	UKB-b-4770	TRUE	reported	rZwD92
404	rs394449	17	7034575	T	A	-9.22026e-05	0.000173474	0.6	0.197671	463010	1997	461013	UKB-b-4770	TRUE	reported	rZwD92
405	rs3999074	10	65563647	T	G	0.000201041	0.000138229	0.15	0.41489	463010	1997	461013	UKB-b-4770	TRUE	reported	rZwD92
406	rs4073240	6	169224781	A	G	2.93281e-05	0.000140176	0.83	0.389347	463010	1997	461013	UKB-b-4770	TRUE	reported	rZwD92
407	rs4076415	15	86440997	T	G	0.000105116	0.000139918	0.450001	0.557779	463010	1997	461013	UKB-b-4770	TRUE	reported	rZwD92
408	rs4079028	1	202299085	T	C	-4.04387e-05	0.00016795	0.81	0.207671	463010	1997	461013	UKB-b-4770	TRUE	reported	rZwD92
409	rs413827	14	57985112	A	G	-0.000346729	0.000169165	0.04	0.205702	463010	1997	461013	UKB-b-4770	TRUE	reported	rZwD92
410	rs4146507	5	106209093	T	C	-8.34317e-05	0.000166231	0.62	0.21883	463010	1997	461013	UKB-b-4770	TRUE	reported	rZwD92
411	rs4146653	10	4782841	A	G	-0.000127919	0.000178559	0.47	0.181801	463010	1997	461013	UKB-b-4770	TRUE	reported	rZwD92
412	rs41816	7	106250164	G	A	0.000127317	0.000157779	0.42	0.253472	463010	1997	461013	UKB-b-4770	TRUE	reported	rZwD92
413	rs4242783	10	5064327	G	A	-0.000109818	0.000155467	0.48	0.739364	463010	1997	461013	UKB-b-4770	TRUE	reported	rZwD92
414	rs4247078	15	92605098	C	G	-8.83488e-05	0.000143508	0.54	0.655971	463010	1997	461013	UKB-b-4770	TRUE	reported	rZwD92
415	rs424715	19	35863028	T	C	-0.000214041	0.000159685	0.18	0.623578	463010	1997	461013	UKB-b-4770	TRUE	reported	rZwD92
416	rs4270579	4	84698188	G	A	-0.000312217	0.000152557	0.0409996	0.719007	463010	1997	461013	UKB-b-4770	TRUE	reported	rZwD92
417	rs4277593	20	4319420	A	G	-3.47943e-05	0.000136442	0.8	0.49926	463010	1997	461013	UKB-b-4770	TRUE	reported	rZwD92
418	rs4294381	1	224688107	T	C	0.000219672	0.000171807	0.2	0.803612	463010	1997	461013	UKB-b-4770	TRUE	reported	rZwD92
419	rs430270	3	60474379	C	A	-0.000286537	0.000173491	0.0990011	0.204177	463010	1997	461013	UKB-b-4770	TRUE	reported	rZwD92
420	rs4327025	15	92446683	A	G	0.000151007	0.000166109	0.36	0.216879	463010	1997	461013	UKB-b-4770	TRUE	reported	rZwD92
421	rs4344384	10	66407366	G	T	-0.000226373	0.000137004	0.0980009	0.519676	463010	1997	461013	UKB-b-4770	TRUE	reported	rZwD92
422	rs4364940	1	234126516	G	A	3.67581e-05	0.00015452	0.81	0.264504	463010	1997	461013	UKB-b-4770	TRUE	reported	rZwD92
423	rs4378146	1	24927625	C	A	-5.83168e-05	0.000157221	0.709999	0.251972	463010	1997	461013	UKB-b-4770	TRUE	reported	rZwD92
424	rs437876	3	42568440	C	T	3.89353e-05	0.000142501	0.780001	0.37738	463010	1997	461013	UKB-b-4770	TRUE	reported	rZwD92
425	rs4385846	10	115650278	G	T	1.74037e-05	0.000161427	0.91	0.767937	463010	1997	461013	UKB-b-4770	TRUE	reported	rZwD92
426	rs4388134	4	190110710	C	T	-2.638e-05	0.000162876	0.87	0.771435	463010	1997	461013	UKB-b-4770	TRUE	reported	rZwD92
427	rs439810	2	119467367	G	C	-0.000150249	0.000145184	0.3	0.67451	463010	1997	461013	UKB-b-4770	TRUE	reported	rZwD92
428	rs4400279	7	16804578	G	A	0.000202869	0.000141829	0.15	0.36818	463010	1997	461013	UKB-b-4770	TRUE	reported	rZwD92
429	rs440215	5	106882394	C	T	0.000137502	0.000137402	0.32	0.544237	463010	1997	461013	UKB-b-4770	TRUE	reported	rZwD92
430	rs4428215	3	171947435	A	G	7.56375e-05	0.000163039	0.64	0.226057	463010	1997	461013	UKB-b-4770	TRUE	reported	rZwD92
431	rs4452603	6	71966268	G	T	6.80216e-05	0.000154384	0.66	0.265118	463010	1997	461013	UKB-b-4770	TRUE	reported	rZwD92
432	rs4452755	8	82026852	C	A	-4.78023e-05	0.000152858	0.75	0.277159	463010	1997	461013	UKB-b-4770	TRUE	reported	rZwD92
433	rs4462860	21	21610254	A	G	0.000334201	0.000145564	0.0219999	0.338232	463010	1997	461013	UKB-b-4770	TRUE	reported	rZwD92
434	rs447950	5	148846426	G	A	-0.000318626	0.000147983	0.0309999	0.308685	463010	1997	461013	UKB-b-4770	TRUE	reported	rZwD92
435	rs4490371	3	76205107	C	T	8.72338e-05	0.000143797	0.54	0.339699	463010	1997	461013	UKB-b-4770	TRUE	reported	rZwD92
436	rs4492265	7	13523683	A	G	-0.000136258	0.000143919	0.34	0.661645	463010	1997	461013	UKB-b-4770	TRUE	reported	rZwD92
437	rs4506202	8	21598077	A	G	7.16373e-05	0.000137455	0.6	0.464192	463010	1997	461013	UKB-b-4770	TRUE	reported	rZwD92
438	rs4506496	1	247145690	G	A	6.59882e-05	0.000145084	0.649999	0.668655	463010	1997	461013	UKB-b-4770	TRUE	reported	rZwD92
439	rs4537857	13	27292666	C	T	-0.000231818	0.000149462	0.12	0.296119	463010	1997	461013	UKB-b-4770	TRUE	reported	rZwD92
440	rs4541991	9	105004835	C	T	0.000183062	0.000166759	0.27	0.219269	463010	1997	461013	UKB-b-4770	TRUE	reported	rZwD92
441	rs45480394	19	55857777	G	T	0.000159038	0.000141523	0.26	0.374931	463010	1997	461013	UKB-b-4770	TRUE	reported	rZwD92
442	rs4567981	2	49906864	A	T	-3.44363e-05	0.000138855	0.8	0.428297	463010	1997	461013	UKB-b-4770	TRUE	reported	rZwD92
443	rs4575475	14	99141751	G	A	-7.48464e-05	0.000164293	0.649999	0.758836	463010	1997	461013	UKB-b-4770	TRUE	reported	rZwD92
444	rs4576377	7	81410263	A	C	7.63647e-05	0.000140185	0.59	0.610872	463010	1997	461013	UKB-b-4770	TRUE	reported	rZwD92
445	rs4583233	16	81820486	C	A	-0.000163242	0.00014344	0.26	0.345168	463010	1997	461013	UKB-b-4770	TRUE	reported	rZwD92
446	rs4596722	9	88787144	A	G	-4.62369e-05	0.000136661	0.74	0.51744	463010	1997	461013	UKB-b-4770	TRUE	reported	rZwD92
447	rs4600608	2	180278564	A	G	-5.55875e-05	0.000163273	0.73	0.775565	463010	1997	461013	UKB-b-4770	TRUE	reported	rZwD92
448	rs4629039	18	46485154	T	A	-0.000136844	0.000143933	0.34	0.649275	463010	1997	461013	UKB-b-4770	TRUE	reported	rZwD92
449	rs4654122	1	246780557	C	G	0.000241407	0.000137444	0.0790005	0.565727	463010	1997	461013	UKB-b-4770	TRUE	reported	rZwD92
450	rs4669806	2	12200752	T	G	0.000106353	0.000153339	0.49	0.27036	463010	1997	461013	UKB-b-4770	TRUE	reported	rZwD92
451	rs4678258	3	137945192	C	T	-0.000226564	0.00016358	0.17	0.222859	463010	1997	461013	UKB-b-4770	TRUE	reported	rZwD92
452	rs4680035	3	152805600	A	G	2.35154e-05	0.000137142	0.86	0.472104	463010	1997	461013	UKB-b-4770	TRUE	reported	rZwD92
453	rs4686798	3	186445436	C	T	-0.000137474	0.000141095	0.33	0.37401	463010	1997	461013	UKB-b-4770	TRUE	reported	rZwD92
454	rs4697572	4	25446787	G	A	-0.000109847	0.000156614	0.48	0.258485	463010	1997	461013	UKB-b-4770	TRUE	reported	rZwD92
455	rs4708333	6	78106701	G	T	0.000157656	0.000148772	0.29	0.310291	463010	1997	461013	UKB-b-4770	TRUE	reported	rZwD92
456	rs4717843	7	73334987	T	G	-0.000107626	0.000143024	0.450001	0.347595	463010	1997	461013	UKB-b-4770	TRUE	reported	rZwD92
457	rs4731451	7	128054100	A	G	0.000119645	0.000142306	0.4	0.3583	463010	1997	461013	UKB-b-4770	TRUE	reported	rZwD92
458	rs4738679	8	59370320	G	A	8.66947e-05	0.000144813	0.55	0.666882	463010	1997	461013	UKB-b-4770	TRUE	reported	rZwD92
459	rs4747450	10	23199653	A	C	7.89385e-06	0.000154858	0.96	0.26621	463010	1997	461013	UKB-b-4770	TRUE	reported	rZwD92
460	rs4748237	10	16051097	C	G	0.000217658	0.000137641	0.11	0.44754	463010	1997	461013	UKB-b-4770	TRUE	reported	rZwD92
461	rs4753063	11	92267129	G	A	-0.000155999	0.000137332	0.26	0.550699	463010	1997	461013	UKB-b-4770	TRUE	reported	rZwD92
462	rs4758231	11	7765096	G	T	0.000196036	0.000147165	0.18	0.685247	463010	1997	461013	UKB-b-4770	TRUE	reported	rZwD92
463	rs4764863	12	102514184	A	G	8.88712e-05	0.000136275	0.51	0.50669	463010	1997	461013	UKB-b-4770	TRUE	reported	rZwD92
464	rs4766997	12	113161438	T	C	-6.42789e-05	0.000148421	0.66	0.306417	463010	1997	461013	UKB-b-4770	TRUE	reported	rZwD92
465	rs4767113	12	114131978	T	C	-2.99346e-05	0.000149097	0.84	0.298916	463010	1997	461013	UKB-b-4770	TRUE	reported	rZwD92
466	rs4779844	15	31516919	G	C	-0.000295402	0.000141937	0.0369999	0.635633	463010	1997	461013	UKB-b-4770	TRUE	reported	rZwD92
467	rs4793307	17	70733523	T	C	-0.000134177	0.000155219	0.39	0.262435	463010	1997	461013	UKB-b-4770	TRUE	reported	rZwD92
468	rs4793970	17	46763962	G	A	-0.000131362	0.000151175	0.38	0.287907	463010	1997	461013	UKB-b-4770	TRUE	reported	rZwD92
469	rs4822728	22	26891808	C	T	0.000124217	0.000140583	0.38	0.383744	463010	1997	461013	UKB-b-4770	TRUE	reported	rZwD92
470	rs4862235	4	184628931	G	A	-1.1871e-05	0.000138414	0.93	0.58346	463010	1997	461013	UKB-b-4770	TRUE	reported	rZwD92
471	rs486484	20	811507	G	A	0.00011949	0.000136663	0.38	0.487861	463010	1997	461013	UKB-b-4770	TRUE	reported	rZwD92
472	rs4895919	6	131630319	T	C	-0.000162603	0.000137044	0.24	0.532152	463010	1997	461013	UKB-b-4770	TRUE	reported	rZwD92
473	rs4904512	14	89595945	C	T	0.00011138	0.000177271	0.53	0.18221	463010	1997	461013	UKB-b-4770	TRUE	reported	rZwD92
474	rs4923324	11	25962890	A	G	0.000308876	0.000159817	0.0530005	0.238325	463010	1997	461013	UKB-b-4770	TRUE	reported	rZwD92
475	rs4936098	11	130280667	A	G	0.00017771	0.00014167	0.21	0.624594	463010	1997	461013	UKB-b-4770	TRUE	reported	rZwD92
476	rs495004	9	112855426	G	C	-0.000236427	0.000170709	0.17	0.198538	463010	1997	461013	UKB-b-4770	TRUE	reported	rZwD92
477	rs4955932	3	55181375	C	T	4.65832e-05	0.000141747	0.74	0.40482	463010	1997	461013	UKB-b-4770	TRUE	reported	rZwD92
478	rs4962426	10	126908208	G	T	0.00036141	0.000165341	0.0290001	0.783285	463010	1997	461013	UKB-b-4770	TRUE	reported	rZwD92
479	rs4968431	17	59421778	T	G	0.000122798	0.000140324	0.38	0.381547	463010	1997	461013	UKB-b-4770	TRUE	reported	rZwD92
480	rs4968759	17	61298020	G	A	-4.51551e-05	0.000137579	0.74	0.429426	463010	1997	461013	UKB-b-4770	TRUE	reported	rZwD92
481	rs4981345	14	21455973	C	T	-0.0001837	0.000143775	0.2	0.338324	463010	1997	461013	UKB-b-4770	TRUE	reported	rZwD92
482	rs4985746	17	17098213	G	A	0.000138074	0.00016465	0.4	0.77853	463010	1997	461013	UKB-b-4770	TRUE	reported	rZwD92
483	rs5011652	15	91166608	G	C	0.000198961	0.000159446	0.21	0.758796	463010	1997	461013	UKB-b-4770	TRUE	reported	rZwD92
484	rs503751	15	58063881	G	C	3.31057e-05	0.000136868	0.81	0.475448	463010	1997	461013	UKB-b-4770	TRUE	reported	rZwD92
485	rs511258	3	169966722	A	G	-0.000210958	0.000152876	0.17	0.273678	463010	1997	461013	UKB-b-4770	TRUE	reported	rZwD92
486	rs517089	11	10967286	A	T	9.70127e-06	0.000176035	0.96	0.18433	463010	1997	461013	UKB-b-4770	TRUE	reported	rZwD92
487	rs540489	17	72897722	G	T	6.89514e-05	0.000161548	0.67	0.237555	463010	1997	461013	UKB-b-4770	TRUE	reported	rZwD92
488	rs542415	15	50011554	C	T	-0.000189052	0.000144898	0.19	0.339165	463010	1997	461013	UKB-b-4770	TRUE	reported	rZwD92
489	rs550351	1	18676399	C	A	-0.000113912	0.000195478	0.56	0.220553	463010	1997	461013	UKB-b-4770	TRUE	reported	rZwD92
490	rs55719207	3	105355971	A	G	-0.000134442	0.000137701	0.33	0.428263	463010	1997	461013	UKB-b-4770	TRUE	reported	rZwD92
491	rs55799124	17	3738781	G	A	7.35261e-05	0.000162873	0.649999	0.22749	463010	1997	461013	UKB-b-4770	TRUE	reported	rZwD92
492	rs55888705	4	1517826	G	A	8.32152e-05	0.000141474	0.56	0.366366	463010	1997	461013	UKB-b-4770	TRUE	reported	rZwD92
493	rs56108664	5	537890	C	T	0.000130765	0.000171499	0.450001	0.197379	463010	1997	461013	UKB-b-4770	TRUE	reported	rZwD92
494	rs56203279	7	111501524	C	T	-0.000138969	0.000146296	0.34	0.319239	463010	1997	461013	UKB-b-4770	TRUE	reported	rZwD92
495	rs56791201	2	57701660	T	C	-9.1204e-05	0.000136421	0.5	0.518555	463010	1997	461013	UKB-b-4770	TRUE	reported	rZwD92
496	rs57024273	2	236515155	C	T	-6.24419e-05	0.000151412	0.68	0.319377	463010	1997	461013	UKB-b-4770	TRUE	reported	rZwD92
497	rs57199565	3	190223732	C	T	2.23948e-06	0.000192895	0.99	0.203522	463010	1997	461013	UKB-b-4770	TRUE	reported	rZwD92
498	rs57254474	8	23071054	A	G	-2.66004e-05	0.000159575	0.87	0.240605	463010	1997	461013	UKB-b-4770	TRUE	reported	rZwD92
499	rs57340348	6	130030114	C	T	0.000191297	0.000175489	0.28	0.187921	463010	1997	461013	UKB-b-4770	TRUE	reported	rZwD92
500	rs57404562	2	12101762	A	C	-0.00020881	0.00017538	0.23	0.188591	463010	1997	461013	UKB-b-4770	TRUE	reported	rZwD92
501	rs5746486	22	18354272	C	T	-3.39048e-05	0.000142259	0.81	0.358415	463010	1997	461013	UKB-b-4770	TRUE	reported	rZwD92
502	rs57512504	13	19489214	A	T	-0.000101533	0.000137605	0.46	0.431694	463010	1997	461013	UKB-b-4770	TRUE	reported	rZwD92
503	rs57665991	3	157841287	G	C	8.59385e-05	0.000149136	0.56	0.297065	463010	1997	461013	UKB-b-4770	TRUE	reported	rZwD92
504	rs58767323	4	57167507	C	G	0.000111206	0.000166895	0.51	0.214866	463010	1997	461013	UKB-b-4770	TRUE	reported	rZwD92
505	rs59068084	4	113256737	G	T	-0.000138052	0.000138664	0.32	0.410201	463010	1997	461013	UKB-b-4770	TRUE	reported	rZwD92
506	rs592299	9	136179347	C	T	-3.05791e-05	0.000136916	0.82	0.468019	463010	1997	461013	UKB-b-4770	TRUE	reported	rZwD92
507	rs59414781	15	50026113	G	C	0.000349073	0.00017257	0.0430002	0.193871	463010	1997	461013	UKB-b-4770	TRUE	reported	rZwD92
508	rs59427698	9	129425745	G	A	-0.000365784	0.000159629	0.0219999	0.249389	463010	1997	461013	UKB-b-4770	TRUE	reported	rZwD92
509	rs594561	11	88632972	C	T	3.69166e-05	0.000137141	0.79	0.561253	463010	1997	461013	UKB-b-4770	TRUE	reported	rZwD92
510	rs6000536	22	37421469	T	C	0.000205164	0.000170763	0.23	0.201683	463010	1997	461013	UKB-b-4770	TRUE	reported	rZwD92
511	rs60178956	8	90878338	A	G	3.1398e-05	0.000156314	0.84	0.264587	463010	1997	461013	UKB-b-4770	TRUE	reported	rZwD92
512	rs602075	9	79110160	A	G	4.23795e-05	0.000155676	0.79	0.738965	463010	1997	461013	UKB-b-4770	TRUE	reported	rZwD92
513	rs60254196	7	148856720	A	G	0.000212814	0.000137029	0.12	0.485992	463010	1997	461013	UKB-b-4770	TRUE	reported	rZwD92
514	rs60254196	7	148856720	A	G	0.000212814	0.000137029	0.12	0.485992	463010	1997	461013	UKB-b-4770	TRUE	reported	rZwD92
515	rs6046522	20	19969568	T	C	0.00023433	0.000156465	0.13	0.255123	463010	1997	461013	UKB-b-4770	TRUE	reported	rZwD92
516	rs6048195	20	2308307	T	A	0.000112345	0.00015195	0.46	0.494946	463010	1997	461013	UKB-b-4770	TRUE	reported	rZwD92
517	rs606117	9	2539358	A	G	-0.000125363	0.000148344	0.4	0.689741	463010	1997	461013	UKB-b-4770	TRUE	reported	rZwD92
518	rs6071435	20	59502888	A	T	-0.000138067	0.000141053	0.33	0.369173	463010	1997	461013	UKB-b-4770	TRUE	reported	rZwD92
519	rs607327	11	111695709	C	T	-6.57448e-05	0.000141119	0.64	0.631172	463010	1997	461013	UKB-b-4770	TRUE	reported	rZwD92
520	rs607782	6	4148609	T	C	2.09727e-05	0.000145833	0.89	0.629017	463010	1997	461013	UKB-b-4770	TRUE	reported	rZwD92
521	rs6082461	20	2210530	A	C	9.95035e-05	0.000166757	0.55	0.786452	463010	1997	461013	UKB-b-4770	TRUE	reported	rZwD92
522	rs6092149	20	54192992	T	A	-0.000120913	0.000137976	0.38	0.4278	463010	1997	461013	UKB-b-4770	TRUE	reported	rZwD92
523	rs609430	4	169178315	G	T	-0.00020573	0.000144415	0.15	0.340653	463010	1997	461013	UKB-b-4770	TRUE	reported	rZwD92
524	rs60954665	19	35883736	G	T	0.000164532	0.000136865	0.23	0.461142	463010	1997	461013	UKB-b-4770	TRUE	reported	rZwD92
525	rs60983350	17	2850737	A	G	0.000245014	0.000155672	0.12	0.40012	463010	1997	461013	UKB-b-4770	TRUE	reported	rZwD92
526	rs6105066	20	13258628	C	T	-0.000289711	0.000163757	0.0769999	0.235373	463010	1997	461013	UKB-b-4770	TRUE	reported	rZwD92
527	rs61090148	4	174810498	G	A	-1.63973e-05	0.000137907	0.91	0.457251	463010	1997	461013	UKB-b-4770	TRUE	reported	rZwD92
528	rs6112314	20	19300846	C	A	0.000410495	0.00013963	0.00329997	0.388698	463010	1997	461013	UKB-b-4770	TRUE	reported	rZwD92
529	rs6116753	20	5330700	A	G	2.0713e-05	0.000156095	0.89	0.258438	463010	1997	461013	UKB-b-4770	TRUE	reported	rZwD92
530	rs61265175	11	1681862	C	G	6.24027e-05	0.000167231	0.709999	0.210606	463010	1997	461013	UKB-b-4770	TRUE	reported	rZwD92
531	rs6133067	20	3839754	C	T	0.000600495	0.000173231	0.000530005	0.247642	463010	1997	461013	UKB-b-4770	TRUE	reported	rZwD92
532	rs615997	3	23037786	C	T	-7.05168e-05	0.000136971	0.61	0.478448	463010	1997	461013	UKB-b-4770	TRUE	reported	rZwD92
533	rs61771805	1	72972799	T	A	8.58173e-05	0.000166567	0.61	0.213445	463010	1997	461013	UKB-b-4770	TRUE	reported	rZwD92
534	rs61779207	1	41074472	A	G	0.000475597	0.000177424	0.00729995	0.182176	463010	1997	461013	UKB-b-4770	TRUE	reported	rZwD92
535	rs61791565	4	24655463	C	T	-0.00020705	0.000138919	0.14	0.415089	463010	1997	461013	UKB-b-4770	TRUE	reported	rZwD92
536	rs61898819	11	126024042	T	A	-0.000263098	0.000158942	0.0980009	0.244458	463010	1997	461013	UKB-b-4770	TRUE	reported	rZwD92
537	rs62027366	16	24073806	C	T	2.47862e-05	0.000164215	0.88	0.230666	463010	1997	461013	UKB-b-4770	TRUE	reported	rZwD92
538	rs62028349	16	27217620	C	G	9.73401e-05	0.000138246	0.48	0.494059	463010	1997	461013	UKB-b-4770	TRUE	reported	rZwD92
539	rs62130338	19	49162501	G	A	-3.91615e-05	0.00016482	0.81	0.773289	463010	1997	461013	UKB-b-4770	TRUE	reported	rZwD92
540	rs62181700	2	189805784	A	G	-0.000197408	0.0001525	0.2	0.280468	463010	1997	461013	UKB-b-4770	TRUE	reported	rZwD92
541	rs62206502	20	18003390	C	A	-0.000157553	0.00013731	0.25	0.544362	463010	1997	461013	UKB-b-4770	TRUE	reported	rZwD92
542	rs62215703	21	25873624	A	G	8.43132e-05	0.000168794	0.62	0.206577	463010	1997	461013	UKB-b-4770	TRUE	reported	rZwD92
543	rs622418	9	90586043	G	A	0.000151685	0.000136499	0.27	0.49741	463010	1997	461013	UKB-b-4770	TRUE	reported	rZwD92
544	rs62251337	3	44327429	A	G	-8.9383e-05	0.000164298	0.59	0.778808	463010	1997	461013	UKB-b-4770	TRUE	reported	rZwD92
545	rs62277846	2	228100140	T	C	-7.6684e-05	0.000170331	0.649999	0.201166	463010	1997	461013	UKB-b-4770	TRUE	reported	rZwD92
546	rs62353480	5	29595000	G	A	0.000351284	0.000179573	0.05	0.18539	463010	1997	461013	UKB-b-4770	TRUE	reported	rZwD92
547	rs62376424	5	119914285	T	C	-3.5867e-05	0.000144758	0.8	0.342959	463010	1997	461013	UKB-b-4770	TRUE	reported	rZwD92
548	rs62390301	5	159867647	C	T	8.38546e-05	0.000171902	0.630001	0.194695	463010	1997	461013	UKB-b-4770	TRUE	reported	rZwD92
549	rs62414802	6	76598635	T	C	-4.3236e-05	0.000143812	0.760001	0.340982	463010	1997	461013	UKB-b-4770	TRUE	reported	rZwD92
550	rs62448871	7	24465024	A	C	3.24039e-05	0.000137733	0.81	0.426715	463010	1997	461013	UKB-b-4770	TRUE	reported	rZwD92
551	rs62478832	7	109564034	A	T	-6.19781e-05	0.000149453	0.68	0.297697	463010	1997	461013	UKB-b-4770	TRUE	reported	rZwD92
552	rs62481985	8	4128340	C	G	-7.82491e-05	0.000138515	0.57	0.436328	463010	1997	461013	UKB-b-4770	TRUE	reported	rZwD92
553	rs62496417	7	96965504	G	T	0.000123086	0.000160415	0.44	0.236454	463010	1997	461013	UKB-b-4770	TRUE	reported	rZwD92
554	rs62501473	7	150126751	A	G	-6.30045e-05	0.000158914	0.69	0.244275	463010	1997	461013	UKB-b-4770	TRUE	reported	rZwD92
555	rs62547233	9	92013419	G	A	-2.55018e-05	0.000151134	0.87	0.284117	463010	1997	461013	UKB-b-4770	TRUE	reported	rZwD92
556	rs62576416	9	112120264	C	T	-0.000181597	0.000139916	0.19	0.402134	463010	1997	461013	UKB-b-4770	TRUE	reported	rZwD92
557	rs62583469	9	106815466	A	T	0.000256372	0.000169748	0.13	0.202232	463010	1997	461013	UKB-b-4770	TRUE	reported	rZwD92
558	rs630939	18	48384463	T	C	-0.000101119	0.000138748	0.47	0.403505	463010	1997	461013	UKB-b-4770	TRUE	reported	rZwD92
559	rs6427992	1	203102563	G	C	-0.000164519	0.000138953	0.24	0.596039	463010	1997	461013	UKB-b-4770	TRUE	reported	rZwD92
560	rs6430926	2	141337454	C	T	-8.32548e-05	0.000136648	0.54	0.503687	463010	1997	461013	UKB-b-4770	TRUE	reported	rZwD92
561	rs6445851	3	57116228	G	A	8.95124e-05	0.000139441	0.52	0.60623	463010	1997	461013	UKB-b-4770	TRUE	reported	rZwD92
562	rs6445926	3	57723877	C	G	5.58005e-05	0.000139242	0.69	0.398815	463010	1997	461013	UKB-b-4770	TRUE	reported	rZwD92
563	rs646327	19	49209851	A	G	-0.000108206	0.000136476	0.43	0.528184	463010	1997	461013	UKB-b-4770	TRUE	reported	rZwD92
564	rs6474512	8	38780606	A	C	-0.00012292	0.000138499	0.37	0.536811	463010	1997	461013	UKB-b-4770	TRUE	reported	rZwD92
565	rs6474958	9	1582701	A	G	-0.000185957	0.000138462	0.18	0.582318	463010	1997	461013	UKB-b-4770	TRUE	reported	rZwD92
566	rs6489992	12	115352769	G	A	0.000217407	0.000141128	0.12	0.370386	463010	1997	461013	UKB-b-4770	TRUE	reported	rZwD92
567	rs6493760	15	55439182	C	T	-0.000196035	0.000140711	0.16	0.610896	463010	1997	461013	UKB-b-4770	TRUE	reported	rZwD92
568	rs6494306	15	62394540	G	A	8.92329e-05	0.000163914	0.59	0.222373	463010	1997	461013	UKB-b-4770	TRUE	reported	rZwD92
569	rs6542556	2	120757853	A	G	-0.000118683	0.000142392	0.4	0.645064	463010	1997	461013	UKB-b-4770	TRUE	reported	rZwD92
570	rs6580353	5	139410687	C	T	-0.000110114	0.000166774	0.51	0.237584	463010	1997	461013	UKB-b-4770	TRUE	reported	rZwD92
571	rs6591893	11	80236833	G	A	-0.000132588	0.000147638	0.37	0.687771	463010	1997	461013	UKB-b-4770	TRUE	reported	rZwD92
572	rs6656451	1	65990422	C	T	1.16309e-05	0.000136954	0.93	0.553482	463010	1997	461013	UKB-b-4770	TRUE	reported	rZwD92
573	rs6656807	1	178945043	A	G	1.52424e-05	0.000141558	0.91	0.596331	463010	1997	461013	UKB-b-4770	TRUE	reported	rZwD92
574	rs66710942	3	77215327	C	T	-0.00020835	0.000139419	0.14	0.592551	463010	1997	461013	UKB-b-4770	TRUE	reported	rZwD92
575	rs6676699	1	197978281	G	T	0.000215913	0.00017071	0.21	0.801305	463010	1997	461013	UKB-b-4770	TRUE	reported	rZwD92
576	rs6677933	1	112139008	T	C	0.000152525	0.00016616	0.36	0.220054	463010	1997	461013	UKB-b-4770	TRUE	reported	rZwD92
577	rs66830358	3	171895485	A	T	-1.16598e-05	0.000139232	0.93	0.411303	463010	1997	461013	UKB-b-4770	TRUE	reported	rZwD92
578	rs67078837	4	114220647	C	T	-0.000123766	0.000137168	0.37	0.477861	463010	1997	461013	UKB-b-4770	TRUE	reported	rZwD92
579	rs67281112	7	135778919	C	G	-5.48342e-05	0.000164815	0.74	0.218956	463010	1997	461013	UKB-b-4770	TRUE	reported	rZwD92
580	rs6742198	2	33607071	G	A	-0.000134289	0.000168678	0.43	0.795325	463010	1997	461013	UKB-b-4770	TRUE	reported	rZwD92
581	rs67476743	19	1030320	G	T	6.77585e-05	0.000149953	0.649999	0.300739	463010	1997	461013	UKB-b-4770	TRUE	reported	rZwD92
582	rs67490567	15	65691324	C	T	-0.000108339	0.000177137	0.54	0.19631	463010	1997	461013	UKB-b-4770	TRUE	reported	rZwD92
583	rs6762473	3	127139574	C	A	0.000111732	0.000143456	0.44	0.657722	463010	1997	461013	UKB-b-4770	TRUE	reported	rZwD92
584	rs67705352	1	19790706	G	T	-0.000409477	0.000141935	0.00389996	0.372451	463010	1997	461013	UKB-b-4770	TRUE	reported	rZwD92
585	rs67746927	4	12207874	G	C	-0.0001326	0.000137758	0.34	0.432371	463010	1997	461013	UKB-b-4770	TRUE	reported	rZwD92
586	rs67794373	7	124210039	T	C	1.71347e-06	0.000163331	0.99	0.225367	463010	1997	461013	UKB-b-4770	TRUE	reported	rZwD92
587	rs6793778	3	24045453	C	T	-4.34884e-06	0.000160313	0.98	0.758184	463010	1997	461013	UKB-b-4770	TRUE	reported	rZwD92
588	rs6795673	3	10593224	T	C	2.01004e-05	0.000137351	0.88	0.445011	463010	1997	461013	UKB-b-4770	TRUE	reported	rZwD92
589	rs6806351	3	132058723	C	T	4.49778e-05	0.000162008	0.780001	0.233303	463010	1997	461013	UKB-b-4770	TRUE	reported	rZwD92
590	rs68093214	3	70657785	T	C	7.31375e-05	0.000157884	0.64	0.24967	463010	1997	461013	UKB-b-4770	TRUE	reported	rZwD92
591	rs6809952	3	193896709	A	G	-0.000350882	0.000150402	0.02	0.304227	463010	1997	461013	UKB-b-4770	TRUE	reported	rZwD92
592	rs68104925	14	100177681	C	T	-5.10427e-06	0.000142452	0.97	0.356717	463010	1997	461013	UKB-b-4770	TRUE	reported	rZwD92
593	rs6818880	4	94712747	A	G	0.000215902	0.000137888	0.12	0.541739	463010	1997	461013	UKB-b-4770	TRUE	reported	rZwD92
594	rs682403	9	135968557	G	A	-0.000260683	0.000136335	0.0560003	0.495869	463010	1997	461013	UKB-b-4770	TRUE	reported	rZwD92
595	rs6828768	4	65556925	T	C	9.01772e-05	0.000136147	0.51	0.49479	463010	1997	461013	UKB-b-4770	TRUE	reported	rZwD92
596	rs682885	11	87805911	A	G	-0.000219273	0.000139247	0.12	0.594806	463010	1997	461013	UKB-b-4770	TRUE	reported	rZwD92
597	rs6854026	4	169690814	T	C	-0.000113302	0.000136746	0.41	0.479578	463010	1997	461013	UKB-b-4770	TRUE	reported	rZwD92
598	rs6881988	5	172758774	G	C	2.21132e-05	0.00013787	0.87	0.561348	463010	1997	461013	UKB-b-4770	TRUE	reported	rZwD92
599	rs6890185	5	71186626	T	C	0.00016416	0.000145137	0.26	0.670314	463010	1997	461013	UKB-b-4770	TRUE	reported	rZwD92
600	rs6901560	6	36931994	G	C	-0.000194655	0.000169791	0.25	0.202254	463010	1997	461013	UKB-b-4770	TRUE	reported	rZwD92
601	rs6934519	6	67200802	T	C	2.6275e-05	0.000156086	0.87	0.256092	463010	1997	461013	UKB-b-4770	TRUE	reported	rZwD92
602	rs6934739	6	39940437	G	A	-0.000171993	0.000151325	0.26	0.283757	463010	1997	461013	UKB-b-4770	TRUE	reported	rZwD92
603	rs6952765	7	32001710	A	G	6.83267e-06	0.000137723	0.96	0.44488	463010	1997	461013	UKB-b-4770	TRUE	reported	rZwD92
604	rs6958419	7	16349864	T	C	5.36186e-05	0.000136425	0.69	0.476615	463010	1997	461013	UKB-b-4770	TRUE	reported	rZwD92
605	rs7000472	8	138626268	A	G	6.74461e-05	0.000140372	0.630001	0.600863	463010	1997	461013	UKB-b-4770	TRUE	reported	rZwD92
606	rs7033353	9	104595848	T	G	3.19731e-05	0.000138778	0.82	0.600158	463010	1997	461013	UKB-b-4770	TRUE	reported	rZwD92
607	rs7034891	9	117245252	C	G	0.000179415	0.000137034	0.19	0.446556	463010	1997	461013	UKB-b-4770	TRUE	reported	rZwD92
608	rs7073658	10	62175024	T	G	-0.000192481	0.000140012	0.17	0.607945	463010	1997	461013	UKB-b-4770	TRUE	reported	rZwD92
609	rs7083431	10	72711156	C	A	7.16667e-05	0.000143468	0.62	0.352078	463010	1997	461013	UKB-b-4770	TRUE	reported	rZwD92
610	rs7104872	11	115165111	A	G	6.83276e-05	0.000175725	0.7	0.186556	463010	1997	461013	UKB-b-4770	TRUE	reported	rZwD92
611	rs7113155	11	102429543	G	C	7.70462e-06	0.000137356	0.96	0.560117	463010	1997	461013	UKB-b-4770	TRUE	reported	rZwD92
612	rs7120052	11	86335459	C	A	0.000142963	0.000179266	0.43	0.175336	463010	1997	461013	UKB-b-4770	TRUE	reported	rZwD92
613	rs7123615	11	15771251	G	C	-5.17517e-07	0.000168496	1	0.207046	463010	1997	461013	UKB-b-4770	TRUE	reported	rZwD92
614	rs7129639	11	17511427	C	A	2.71255e-05	0.000140984	0.85	0.624055	463010	1997	461013	UKB-b-4770	TRUE	reported	rZwD92
615	rs712981	3	129686434	C	A	3.89527e-05	0.000139426	0.780001	0.405272	463010	1997	461013	UKB-b-4770	TRUE	reported	rZwD92
616	rs7137760	12	10702414	T	C	0.000231267	0.000138971	0.0959997	0.405126	463010	1997	461013	UKB-b-4770	TRUE	reported	rZwD92
617	rs7155595	14	77502546	A	C	0.000133122	0.00014598	0.36	0.325759	463010	1997	461013	UKB-b-4770	TRUE	reported	rZwD92
618	rs7155595	14	77502546	A	C	0.000133122	0.00014598	0.36	0.325759	463010	1997	461013	UKB-b-4770	TRUE	reported	rZwD92
619	rs71564433	6	143718234	A	T	0.000128787	0.0001732	0.46	0.198376	463010	1997	461013	UKB-b-4770	TRUE	reported	rZwD92
620	rs716604	2	6514088	G	A	-0.000114501	0.000177639	0.52	0.178963	463010	1997	461013	UKB-b-4770	TRUE	reported	rZwD92
621	rs7170984	15	93819735	C	T	-0.000456703	0.000150212	0.00239999	0.310877	463010	1997	461013	UKB-b-4770	TRUE	reported	rZwD92
622	rs7184125	16	15920394	C	T	2.37647e-05	0.000164591	0.89	0.22971	463010	1997	461013	UKB-b-4770	TRUE	reported	rZwD92
623	rs7193937	16	76605358	G	C	-0.000138376	0.000163129	0.4	0.72684	463010	1997	461013	UKB-b-4770	TRUE	reported	rZwD92
624	rs7199484	16	49826299	A	G	-0.000172667	0.000147952	0.24	0.309704	463010	1997	461013	UKB-b-4770	TRUE	reported	rZwD92
625	rs720439	22	48190598	A	G	6.76784e-05	0.000157645	0.67	0.741013	463010	1997	461013	UKB-b-4770	TRUE	reported	rZwD92
626	rs7213933	17	36155074	A	T	-9.10093e-05	0.000176772	0.61	0.183878	463010	1997	461013	UKB-b-4770	TRUE	reported	rZwD92
627	rs7220558	17	10148653	T	A	-9.92285e-06	0.00013924	0.94	0.411089	463010	1997	461013	UKB-b-4770	TRUE	reported	rZwD92
628	rs7221249	17	10177708	A	G	-0.000155912	0.000137312	0.26	0.473368	463010	1997	461013	UKB-b-4770	TRUE	reported	rZwD92
629	rs7225245	17	48379615	G	A	1.6785e-05	0.000142755	0.91	0.52776	463010	1997	461013	UKB-b-4770	TRUE	reported	rZwD92
630	rs7232121	18	19993452	C	G	1.93426e-05	0.000138784	0.89	0.456206	463010	1997	461013	UKB-b-4770	TRUE	reported	rZwD92
631	rs7237249	18	71992502	T	C	0.000132341	0.000177349	0.46	0.182832	463010	1997	461013	UKB-b-4770	TRUE	reported	rZwD92
632	rs7240324	18	69623804	G	T	6.17351e-05	0.000176639	0.73	0.182955	463010	1997	461013	UKB-b-4770	TRUE	reported	rZwD92
633	rs7249113	19	2571232	A	G	9.44797e-05	0.000151107	0.53	0.288148	463010	1997	461013	UKB-b-4770	TRUE	reported	rZwD92
634	rs7249614	19	43637890	A	G	0.000110343	0.000139413	0.43	0.578625	463010	1997	461013	UKB-b-4770	TRUE	reported	rZwD92
635	rs72680320	4	131125786	C	T	-8.67223e-05	0.000137556	0.53	0.434334	463010	1997	461013	UKB-b-4770	TRUE	reported	rZwD92
636	rs72759041	15	89577376	T	G	0.000128754	0.000160152	0.42	0.237238	463010	1997	461013	UKB-b-4770	TRUE	reported	rZwD92
637	rs72776675	10	14137663	C	T	2.37509e-05	0.000179515	0.89	0.182178	463010	1997	461013	UKB-b-4770	TRUE	reported	rZwD92
638	rs72783037	16	60348381	A	C	-4.01009e-05	0.000170236	0.81	0.20059	463010	1997	461013	UKB-b-4770	TRUE	reported	rZwD92
639	rs72809222	2	57205854	C	T	1.70928e-05	0.000155314	0.91	0.261939	463010	1997	461013	UKB-b-4770	TRUE	reported	rZwD92
640	rs72814525	10	72443070	G	A	6.43832e-05	0.000147156	0.66	0.315535	463010	1997	461013	UKB-b-4770	TRUE	reported	rZwD92
641	rs72887800	17	74949284	A	T	0.000262999	0.000140661	0.0619998	0.379645	463010	1997	461013	UKB-b-4770	TRUE	reported	rZwD92
642	rs7294633	12	29024534	C	T	-7.32442e-05	0.000149946	0.630001	0.7028	463010	1997	461013	UKB-b-4770	TRUE	reported	rZwD92
643	rs73011279	19	15020095	C	T	4.79929e-05	0.000165175	0.77	0.22049	463010	1997	461013	UKB-b-4770	TRUE	reported	rZwD92
644	rs7303158	12	5275540	T	C	0.00014805	0.000137277	0.28	0.440298	463010	1997	461013	UKB-b-4770	TRUE	reported	rZwD92
645	rs73038677	3	172373615	A	T	0.000153717	0.00016957	0.36	0.202911	463010	1997	461013	UKB-b-4770	TRUE	reported	rZwD92
646	rs73103914	12	58658311	G	A	0.000141679	0.000166886	0.4	0.212267	463010	1997	461013	UKB-b-4770	TRUE	reported	rZwD92
647	rs7311004	12	53260710	T	C	-0.000248727	0.000139976	0.0759994	0.600393	463010	1997	461013	UKB-b-4770	TRUE	reported	rZwD92
648	rs73128290	7	57364320	G	A	-0.000127689	0.000153285	0.4	0.270823	463010	1997	461013	UKB-b-4770	TRUE	reported	rZwD92
649	rs73167075	3	165693143	C	T	-7.17066e-05	0.000161125	0.66	0.234346	463010	1997	461013	UKB-b-4770	TRUE	reported	rZwD92
650	rs73176030	7	101271282	C	T	-0.000120606	0.000145416	0.41	0.327198	463010	1997	461013	UKB-b-4770	TRUE	reported	rZwD92
651	rs7341608	8	56839500	C	T	-1.94888e-05	0.000174839	0.91	0.186796	463010	1997	461013	UKB-b-4770	TRUE	reported	rZwD92
652	rs7342369	12	129451330	C	A	-0.000163509	0.000146031	0.26	0.673167	463010	1997	461013	UKB-b-4770	TRUE	reported	rZwD92
653	rs736744	9	87514407	C	T	7.73273e-05	0.000139467	0.58	0.603857	463010	1997	461013	UKB-b-4770	TRUE	reported	rZwD92
654	rs739451	9	136678954	T	C	-6.7498e-05	0.000169922	0.69	0.201501	463010	1997	461013	UKB-b-4770	TRUE	reported	rZwD92
655	rs7399658	13	23834968	A	G	0.00018286	0.000169655	0.28	0.211845	463010	1997	461013	UKB-b-4770	TRUE	reported	rZwD92
656	rs7400877	14	76403542	T	C	0.000319479	0.000161748	0.0479999	0.769025	463010	1997	461013	UKB-b-4770	TRUE	reported	rZwD92
657	rs74101919	1	95424321	C	T	-3.99162e-05	0.000175814	0.82	0.184884	463010	1997	461013	UKB-b-4770	TRUE	reported	rZwD92
658	rs742016	22	45604800	G	A	5.10813e-05	0.000138023	0.709999	0.422915	463010	1997	461013	UKB-b-4770	TRUE	reported	rZwD92
659	rs74303178	8	14697544	C	T	3.32291e-05	0.000149975	0.82	0.294417	463010	1997	461013	UKB-b-4770	TRUE	reported	rZwD92
660	rs7441445	4	40707798	C	T	-4.281e-05	0.000139133	0.760001	0.581144	463010	1997	461013	UKB-b-4770	TRUE	reported	rZwD92
661	rs7449320	5	154003091	A	C	-0.000252343	0.000164816	0.13	0.220897	463010	1997	461013	UKB-b-4770	TRUE	reported	rZwD92
662	rs746764	20	21470713	C	T	-0.000142477	0.000178789	0.43	0.179438	463010	1997	461013	UKB-b-4770	TRUE	reported	rZwD92
663	rs7499539	16	85038065	G	A	0.000204865	0.000148047	0.17	0.304068	463010	1997	461013	UKB-b-4770	TRUE	reported	rZwD92
664	rs751183	1	76803093	T	C	-0.000253204	0.000169287	0.13	0.794093	463010	1997	461013	UKB-b-4770	TRUE	reported	rZwD92
665	rs7521171	1	149998497	G	A	6.86498e-05	0.00015362	0.649999	0.716432	463010	1997	461013	UKB-b-4770	TRUE	reported	rZwD92
666	rs75238760	18	22899113	A	T	3.1301e-06	0.000171805	0.99	0.200748	463010	1997	461013	UKB-b-4770	TRUE	reported	rZwD92
667	rs7540303	1	179629191	T	C	-6.47007e-05	0.000139185	0.64	0.398574	463010	1997	461013	UKB-b-4770	TRUE	reported	rZwD92
668	rs75416973	1	172809633	G	A	5.05147e-07	0.000175085	1	0.190479	463010	1997	461013	UKB-b-4770	TRUE	reported	rZwD92
669	rs7555878	1	187906034	A	G	-0.000298753	0.000155121	0.0539995	0.73601	463010	1997	461013	UKB-b-4770	TRUE	reported	rZwD92
670	rs7569771	2	239846337	G	A	9.53138e-05	0.000165788	0.57	0.22186	463010	1997	461013	UKB-b-4770	TRUE	reported	rZwD92
671	rs7572229	2	72235444	G	A	0.00030489	0.000136907	0.0259998	0.517273	463010	1997	461013	UKB-b-4770	TRUE	reported	rZwD92
672	rs757872	22	31532568	G	C	6.02316e-05	0.000164149	0.709999	0.770428	463010	1997	461013	UKB-b-4770	TRUE	reported	rZwD92
673	rs7583465	2	10533921	T	C	-4.68393e-05	0.000139033	0.74	0.3994	463010	1997	461013	UKB-b-4770	TRUE	reported	rZwD92
674	rs761624	6	163603171	C	G	-8.71659e-05	0.000154032	0.57	0.729636	463010	1997	461013	UKB-b-4770	TRUE	reported	rZwD92
675	rs7635831	3	173040924	A	G	-0.000111019	0.000154836	0.47	0.295797	463010	1997	461013	UKB-b-4770	TRUE	reported	rZwD92
676	rs7638039	3	70588939	C	T	5.6641e-05	0.000158682	0.719999	0.24663	463010	1997	461013	UKB-b-4770	TRUE	reported	rZwD92
677	rs764177	3	45809449	A	C	0.000108966	0.000146262	0.46	0.318504	463010	1997	461013	UKB-b-4770	TRUE	reported	rZwD92
678	rs7645873	3	125544032	A	T	-6.10251e-05	0.000150096	0.68	0.708337	463010	1997	461013	UKB-b-4770	TRUE	reported	rZwD92
679	rs7675045	4	172808992	T	A	-0.000175824	0.00013736	0.2	0.440584	463010	1997	461013	UKB-b-4770	TRUE	reported	rZwD92
680	rs7680684	4	171281359	C	T	-2.01243e-05	0.000149675	0.89	0.706019	463010	1997	461013	UKB-b-4770	TRUE	reported	rZwD92
681	rs768253	8	69010103	G	T	4.49284e-05	0.000139725	0.75	0.38914	463010	1997	461013	UKB-b-4770	TRUE	reported	rZwD92
682	rs76904847	7	137968010	A	G	-4.13152e-05	0.000178742	0.82	0.18945	463010	1997	461013	UKB-b-4770	TRUE	reported	rZwD92
683	rs77193512	11	40289063	G	A	0.000438095	0.000174626	0.012	0.187525	463010	1997	461013	UKB-b-4770	TRUE	reported	rZwD92
684	rs7729080	5	52653978	C	A	-6.61013e-05	0.000146742	0.649999	0.684432	463010	1997	461013	UKB-b-4770	TRUE	reported	rZwD92
685	rs7742829	6	105089665	T	C	-0.000197386	0.000139202	0.16	0.401581	463010	1997	461013	UKB-b-4770	TRUE	reported	rZwD92
686	rs7752361	6	111780705	A	G	-0.00019752	0.000136914	0.15	0.556359	463010	1997	461013	UKB-b-4770	TRUE	reported	rZwD92
687	rs77564310	15	80713184	C	A	8.88039e-05	0.000171174	0.6	0.198516	463010	1997	461013	UKB-b-4770	TRUE	reported	rZwD92
688	rs77627087	16	87759750	G	C	-1.65763e-05	0.000175028	0.92	0.187655	463010	1997	461013	UKB-b-4770	TRUE	reported	rZwD92
689	rs7763512	6	21960091	G	A	-6.01382e-05	0.000138954	0.67	0.594799	463010	1997	461013	UKB-b-4770	TRUE	reported	rZwD92
690	rs7766680	6	162239191	C	G	-0.000207853	0.000152112	0.17	0.280215	463010	1997	461013	UKB-b-4770	TRUE	reported	rZwD92
691	rs7784330	7	32530997	G	A	9.35519e-06	0.0001397	0.95	0.611847	463010	1997	461013	UKB-b-4770	TRUE	reported	rZwD92
692	rs7784490	7	132556835	C	G	-4.98188e-05	0.000140806	0.719999	0.622616	463010	1997	461013	UKB-b-4770	TRUE	reported	rZwD92
693	rs77845139	15	59704208	G	A	-3.89354e-05	0.000157165	0.8	0.261925	463010	1997	461013	UKB-b-4770	TRUE	reported	rZwD92
694	rs7802841	7	138583840	C	A	-0.000175643	0.000147543	0.23	0.691314	463010	1997	461013	UKB-b-4770	TRUE	reported	rZwD92
695	rs78056098	11	123789877	T	G	0.000173036	0.00014259	0.22	0.352453	463010	1997	461013	UKB-b-4770	TRUE	reported	rZwD92
696	rs782080	3	127468661	T	A	4.17693e-05	0.000139117	0.760001	0.581521	463010	1997	461013	UKB-b-4770	TRUE	reported	rZwD92
697	rs7823228	8	128397494	G	C	0.000107497	0.000169771	0.53	0.791609	463010	1997	461013	UKB-b-4770	TRUE	reported	rZwD92
698	rs7827125	8	4954912	T	C	0.000346962	0.000152403	0.0230001	0.286938	463010	1997	461013	UKB-b-4770	TRUE	reported	rZwD92
699	rs7860714	9	1866537	A	G	-3.47241e-05	0.000145921	0.81	0.629879	463010	1997	461013	UKB-b-4770	TRUE	reported	rZwD92
700	rs7880204	1	171060821	C	T	-0.000380562	0.000154565	0.0140001	0.266009	463010	1997	461013	UKB-b-4770	TRUE	reported	rZwD92
701	rs792058	2	5548605	A	G	-2.85311e-06	0.000139437	0.98	0.440325	463010	1997	461013	UKB-b-4770	TRUE	reported	rZwD92
702	rs792108	2	5532793	T	C	1.70279e-05	0.000142134	0.9	0.644146	463010	1997	461013	UKB-b-4770	TRUE	reported	rZwD92
703	rs7923280	10	20280612	A	T	6.60541e-05	0.000140844	0.64	0.620912	463010	1997	461013	UKB-b-4770	TRUE	reported	rZwD92
704	rs7935775	11	130676996	A	T	6.09033e-05	0.000150775	0.69	0.703573	463010	1997	461013	UKB-b-4770	TRUE	reported	rZwD92
705	rs7968030	12	100709313	T	A	0.00014791	0.000152299	0.33	0.280218	463010	1997	461013	UKB-b-4770	TRUE	reported	rZwD92
706	rs7982713	13	71376322	A	G	-0.000255543	0.000166427	0.12	0.226521	463010	1997	461013	UKB-b-4770	TRUE	reported	rZwD92
707	rs79895140	2	50797401	C	T	-6.33923e-05	0.000176576	0.719999	0.208857	463010	1997	461013	UKB-b-4770	TRUE	reported	rZwD92
708	rs7992246	13	113472525	T	C	5.07928e-05	0.000141711	0.719999	0.634475	463010	1997	461013	UKB-b-4770	TRUE	reported	rZwD92
709	rs8005030	14	30607199	T	C	-0.000104487	0.000146349	0.48	0.321286	463010	1997	461013	UKB-b-4770	TRUE	reported	rZwD92
710	rs8013541	14	67640571	T	A	0.000102704	0.00013788	0.46	0.440974	463010	1997	461013	UKB-b-4770	TRUE	reported	rZwD92
711	rs8039785	15	67316307	T	G	-0.000169878	0.000136477	0.21	0.538749	463010	1997	461013	UKB-b-4770	TRUE	reported	rZwD92
712	rs8066522	17	59632873	G	A	6.02634e-05	0.000144071	0.68	0.651028	463010	1997	461013	UKB-b-4770	TRUE	reported	rZwD92
713	rs806808	10	32381186	T	C	-3.35671e-05	0.000136366	0.81	0.514248	463010	1997	461013	UKB-b-4770	TRUE	reported	rZwD92
714	rs8076323	17	14881860	G	A	-3.22125e-05	0.000156341	0.84	0.256964	463010	1997	461013	UKB-b-4770	TRUE	reported	rZwD92
715	rs8080469	17	14532347	A	G	-9.46303e-05	0.000136696	0.49	0.494123	463010	1997	461013	UKB-b-4770	TRUE	reported	rZwD92
716	rs8100692	19	40032132	C	T	-9.60901e-05	0.000137974	0.49	0.424177	463010	1997	461013	UKB-b-4770	TRUE	reported	rZwD92
717	rs8113760	19	43851935	A	G	-7.44894e-05	0.000142636	0.6	0.351716	463010	1997	461013	UKB-b-4770	TRUE	reported	rZwD92
718	rs8130320	21	40580258	G	A	-0.000298422	0.000137336	0.0299999	0.434357	463010	1997	461013	UKB-b-4770	TRUE	reported	rZwD92
719	rs8141465	22	21358653	A	G	-5.64098e-05	0.0001365	0.68	0.496877	463010	1997	461013	UKB-b-4770	TRUE	reported	rZwD92
720	rs816292	12	117811409	C	T	-3.88129e-05	0.000155361	0.8	0.26446	463010	1997	461013	UKB-b-4770	TRUE	reported	rZwD92
721	rs823424	8	16674526	A	G	4.37714e-05	0.000165067	0.79	0.221033	463010	1997	461013	UKB-b-4770	TRUE	reported	rZwD92
722	rs853612	10	119928413	G	A	-1.65881e-05	0.000138992	0.91	0.404328	463010	1997	461013	UKB-b-4770	TRUE	reported	rZwD92
723	rs857444	6	14617591	T	C	-0.000257913	0.000143259	0.0719996	0.359008	463010	1997	461013	UKB-b-4770	TRUE	reported	rZwD92
724	rs876734	12	52423996	C	T	0.000140137	0.000158728	0.38	0.743722	463010	1997	461013	UKB-b-4770	TRUE	reported	rZwD92
725	rs8901	17	74267010	T	C	0.000226075	0.000140241	0.11	0.387073	463010	1997	461013	UKB-b-4770	TRUE	reported	rZwD92
726	rs892686	9	83043376	G	A	-4.15925e-05	0.000137454	0.760001	0.475395	463010	1997	461013	UKB-b-4770	TRUE	reported	rZwD92
727	rs893394	2	20054971	A	G	-0.000323453	0.000139075	0.02	0.451813	463010	1997	461013	UKB-b-4770	TRUE	reported	rZwD92
728	rs901099	11	77901287	G	T	6.47483e-05	0.000148953	0.66	0.311306	463010	1997	461013	UKB-b-4770	TRUE	reported	rZwD92
729	rs911666	14	96071125	C	T	-8.24094e-05	0.000144834	0.57	0.330074	463010	1997	461013	UKB-b-4770	TRUE	reported	rZwD92
730	rs921925	19	6928017	C	A	2.74447e-05	0.000167747	0.87	0.209918	463010	1997	461013	UKB-b-4770	TRUE	reported	rZwD92
731	rs9300744	13	103117486	T	C	-0.000168514	0.00016109	0.3	0.239594	463010	1997	461013	UKB-b-4770	TRUE	reported	rZwD92
732	rs9308097	4	165786478	A	G	0.000110574	0.000138921	0.43	0.585425	463010	1997	461013	UKB-b-4770	TRUE	reported	rZwD92
733	rs9328464	6	8350917	C	T	8.25949e-05	0.000135866	0.54	0.497987	463010	1997	461013	UKB-b-4770	TRUE	reported	rZwD92
734	rs9347879	6	165015261	C	T	0.000102761	0.000136625	0.450001	0.466777	463010	1997	461013	UKB-b-4770	TRUE	reported	rZwD92
735	rs9349693	6	53939724	A	G	7.45481e-06	0.00014862	0.96	0.694725	463010	1997	461013	UKB-b-4770	TRUE	reported	rZwD92
736	rs9349825	6	56341481	G	A	2.9839e-05	0.000155104	0.85	0.266361	463010	1997	461013	UKB-b-4770	TRUE	reported	rZwD92
737	rs9350083	6	18583878	G	T	-0.000183036	0.000147924	0.22	0.305039	463010	1997	461013	UKB-b-4770	TRUE	reported	rZwD92
738	rs9382510	6	55448491	T	C	-2.65028e-06	0.000161156	0.99	0.233829	463010	1997	461013	UKB-b-4770	TRUE	reported	rZwD92
739	rs9393920	6	28580593	A	G	-0.000193464	0.000136562	0.16	0.529479	463010	1997	461013	UKB-b-4770	TRUE	reported	rZwD92
740	rs941682	20	31867840	A	G	-0.000146681	0.000152874	0.34	0.274703	463010	1997	461013	UKB-b-4770	TRUE	reported	rZwD92
741	rs9425984	1	34529736	C	T	-0.000101668	0.000161462	0.53	0.234367	463010	1997	461013	UKB-b-4770	TRUE	reported	rZwD92
742	rs9426434	1	29736216	C	T	8.84503e-05	0.000157031	0.57	0.26685	463010	1997	461013	UKB-b-4770	TRUE	reported	rZwD92
743	rs9426473	1	4210455	G	A	4.19927e-05	0.000166569	0.8	0.215657	463010	1997	461013	UKB-b-4770	TRUE	reported	rZwD92
744	rs9428102	1	118852817	G	A	6.88465e-05	0.000166567	0.68	0.215159	463010	1997	461013	UKB-b-4770	TRUE	reported	rZwD92
745	rs9460691	6	10422207	A	C	0.000149677	0.000164284	0.36	0.232571	463010	1997	461013	UKB-b-4770	TRUE	reported	rZwD92
746	rs9470637	6	37567189	A	T	0.000102383	0.000139166	0.46	0.599946	463010	1997	461013	UKB-b-4770	TRUE	reported	rZwD92
747	rs9490822	6	123909083	T	C	-5.11219e-05	0.000137991	0.709999	0.458079	463010	1997	461013	UKB-b-4770	TRUE	reported	rZwD92
748	rs949971	3	110283389	G	T	-0.000123357	0.000141014	0.38	0.37883	463010	1997	461013	UKB-b-4770	TRUE	reported	rZwD92
749	rs9500080	6	105737322	T	C	0.000229045	0.000164045	0.16	0.224229	463010	1997	461013	UKB-b-4770	TRUE	reported	rZwD92
750	rs9507307	13	24910476	T	C	-6.7714e-05	0.000172748	0.7	0.19492	463010	1997	461013	UKB-b-4770	TRUE	reported	rZwD92
751	rs9529719	13	70856516	T	C	6.81066e-05	0.000148985	0.649999	0.69238	463010	1997	461013	UKB-b-4770	TRUE	reported	rZwD92
752	rs9536330	13	53567017	C	T	-6.64286e-05	0.000140508	0.64	0.392593	463010	1997	461013	UKB-b-4770	TRUE	reported	rZwD92
753	rs954878	1	54578401	G	A	-3.92893e-05	0.00013775	0.780001	0.451082	463010	1997	461013	UKB-b-4770	TRUE	reported	rZwD92
754	rs9558661	13	106650093	C	T	3.29656e-05	0.000171445	0.85	0.201281	463010	1997	461013	UKB-b-4770	TRUE	reported	rZwD92
755	rs9565219	13	76583319	A	T	-4.95464e-05	0.000145435	0.73	0.329141	463010	1997	461013	UKB-b-4770	TRUE	reported	rZwD92
756	rs9567264	13	32720756	T	C	9.2727e-05	0.000149022	0.53	0.303959	463010	1997	461013	UKB-b-4770	TRUE	reported	rZwD92
757	rs9574096	13	36104947	T	A	-8.68935e-05	0.000142079	0.54	0.360329	463010	1997	461013	UKB-b-4770	TRUE	reported	rZwD92
758	rs9590927	13	46372065	G	A	4.29358e-05	0.000136997	0.75	0.516395	463010	1997	461013	UKB-b-4770	TRUE	reported	rZwD92
759	rs9602779	13	86162420	C	A	5.24701e-05	0.000174724	0.760001	0.188008	463010	1997	461013	UKB-b-4770	TRUE	reported	rZwD92
760	rs9657374	8	4834406	T	C	1.6229e-05	0.000148245	0.91	0.306148	463010	1997	461013	UKB-b-4770	TRUE	reported	rZwD92
761	rs967319	3	60615680	C	T	8.1663e-05	0.000158468	0.61	0.244976	463010	1997	461013	UKB-b-4770	TRUE	reported	rZwD92
762	rs9788306	13	40419314	T	C	4.39052e-05	0.000149385	0.77	0.297524	463010	1997	461013	UKB-b-4770	TRUE	reported	rZwD92
763	rs9818949	3	197683751	G	T	-0.000342451	0.000177305	0.0530005	0.802408	463010	1997	461013	UKB-b-4770	TRUE	reported	rZwD92
764	rs9823439	3	17187502	T	C	8.71805e-05	0.000137886	0.53	0.534686	463010	1997	461013	UKB-b-4770	TRUE	reported	rZwD92
765	rs9852893	3	3556826	C	G	0.000265396	0.000149763	0.0759994	0.70383	463010	1997	461013	UKB-b-4770	TRUE	reported	rZwD92
766	rs985416	3	148269083	C	T	8.25472e-05	0.000173273	0.630001	0.806207	463010	1997	461013	UKB-b-4770	TRUE	reported	rZwD92
767	rs9870933	3	112372317	A	G	5.01853e-05	0.000141576	0.719999	0.6243	463010	1997	461013	UKB-b-4770	TRUE	reported	rZwD92
768	rs9872758	3	66701616	C	T	-4.14568e-05	0.000136057	0.760001	0.489137	463010	1997	461013	UKB-b-4770	TRUE	reported	rZwD92
769	rs9887954	1	164800873	A	G	0.000354872	0.00013894	0.0109999	0.422661	463010	1997	461013	UKB-b-4770	TRUE	reported	rZwD92
770	rs9900242	17	69135631	G	A	-0.000170102	0.000138314	0.22	0.410238	463010	1997	461013	UKB-b-4770	TRUE	reported	rZwD92
771	rs9905659	17	70697344	A	G	2.76711e-05	0.000178819	0.88	0.181776	463010	1997	461013	UKB-b-4770	TRUE	reported	rZwD92
772	rs9915817	17	48864179	T	C	8.55816e-05	0.000147316	0.56	0.685165	463010	1997	461013	UKB-b-4770	TRUE	reported	rZwD92
773	rs9919338	1	118425334	C	G	0.000179664	0.000136529	0.19	0.469674	463010	1997	461013	UKB-b-4770	TRUE	reported	rZwD92
774	rs9932954	16	1100633	G	A	-0.000197894	0.000137257	0.15	0.455846	463010	1997	461013	UKB-b-4770	TRUE	reported	rZwD92
775	rs995642	2	134854659	T	C	-0.000409919	0.000148238	0.00569994	0.304162	463010	1997	461013	UKB-b-4770	TRUE	reported	rZwD92
776	rs9959718	18	71442664	A	G	-0.00011559	0.000157004	0.46	0.254993	463010	1997	461013	UKB-b-4770	TRUE	reported	rZwD92
777	rs9973954	2	19885907	A	G	-4.06847e-05	0.000151839	0.79	0.712656	463010	1997	461013	UKB-b-4770	TRUE	reported	rZwD92
778	rs9981767	21	44079875	C	A	1.72781e-05	0.000146786	0.91	0.320333	463010	1997	461013	UKB-b-4770	TRUE	reported	rZwD92
779	rs999354	19	34076956	A	T	4.32172e-05	0.00014505	0.77	0.34289	463010	1997	461013	UKB-b-4770	TRUE	reported	rZwD92
