# Supplementary material for: Causal relationship between gut microbiota and dental caries: a two-sample mendelian randomization study
Source: BDJ Open. 2025 Apr 10;11:35. doi: 10.1038/s41405-025-00328-6 (PMC11986140; doi:10.1038/s41405-025-00328-6)
Supplement: Supplementary file 3 — Table S3 [file 41405_2025_328_MOESM3_ESM.xlsx]

## Sheet: table.heterogeneity
id.exposure	id.outcome	outcome	exposure	method	Q	Q_df	Q_pval
04nHEN	e4kJBv	Dental Caries	Turicibacter	MR Egger	11.892	3	0.00776241
04nHEN	e4kJBv	Dental Caries	Turicibacter	Inverse variance weighted	11.9461	4	0.017757
0p5O61	e4kJBv	Dental Caries	Holdemanella	MR Egger	4.06721	7	0.772004
0p5O61	e4kJBv	Dental Caries	Holdemanella	Inverse variance weighted	5.18144	8	0.738019
0sEQqN	e4kJBv	Dental Caries	Haemophilus	MR Egger	1.19833	3	0.753406
0sEQqN	e4kJBv	Dental Caries	Haemophilus	Inverse variance weighted	1.49122	4	0.828195
1A6TWG	e4kJBv	Dental Caries	Bilophila	MR Egger	5.89326	5	0.316744
1A6TWG	e4kJBv	Dental Caries	Bilophila	Inverse variance weighted	5.89336	6	0.435241
1u5TRD	e4kJBv	Dental Caries	Butyricicoccus	MR Egger	14.7052	2	0.000640938
1u5TRD	e4kJBv	Dental Caries	Butyricicoccus	Inverse variance weighted	14.8418	3	0.00195694
2IebE1	e4kJBv	Dental Caries	LachnospiraceaeUCG010	MR Egger	1.35287	4	0.852344
2IebE1	e4kJBv	Dental Caries	LachnospiraceaeUCG010	Inverse variance weighted	1.79694	5	0.876467
3fe6EB	e4kJBv	Dental Caries	Coprobacter	MR Egger	4.99023	5	0.417074
3fe6EB	e4kJBv	Dental Caries	Coprobacter	Inverse variance weighted	5.48903	6	0.482783
3FNhjF	e4kJBv	Dental Caries	Enterorhabdus	MR Egger	2.03001	3	0.566202
3FNhjF	e4kJBv	Dental Caries	Enterorhabdus	Inverse variance weighted	2.04602	4	0.727294
3yv2xG	e4kJBv	Dental Caries	RikenellaceaeRC9gutgroup	MR Egger	5.84993	4	0.210639
3yv2xG	e4kJBv	Dental Caries	RikenellaceaeRC9gutgroup	Inverse variance weighted	15.8256	5	0.00736014
5cb14o	e4kJBv	Dental Caries	Gordonibacter	MR Egger	1.3496	2	0.509259
5cb14o	e4kJBv	Dental Caries	Gordonibacter	Inverse variance weighted	1.42834	3	0.698906
5qLmo7	e4kJBv	Dental Caries	Sutterella	MR Egger	2.51206	8	0.961166
5qLmo7	e4kJBv	Dental Caries	Sutterella	Inverse variance weighted	6.06622	9	0.733273
5ZTY5s	e4kJBv	Dental Caries	Eubacteriumfissicatenagroup	MR Egger	5.29497	4	0.258348
5ZTY5s	e4kJBv	Dental Caries	Eubacteriumfissicatenagroup	Inverse variance weighted	6.30922	5	0.277282
6amPrS	e4kJBv	Dental Caries	Victivallis	MR Egger	3.1386	6	0.791261
6amPrS	e4kJBv	Dental Caries	Victivallis	Inverse variance weighted	3.5356	7	0.831441
7j1AOe	e4kJBv	Dental Caries	Eubacteriumnodatumgroup	MR Egger	6.33464	3	0.0964172
7j1AOe	e4kJBv	Dental Caries	Eubacteriumnodatumgroup	Inverse variance weighted	7.77226	4	0.100286
7so2Ro	e4kJBv	Dental Caries	Howardella	MR Egger	1.5215	2	0.467317
7so2Ro	e4kJBv	Dental Caries	Howardella	Inverse variance weighted	2.44104	3	0.486041
8DjK6M	e4kJBv	Dental Caries	Escherichia.Shigella	MR Egger	3.44935	5	0.631065
8DjK6M	e4kJBv	Dental Caries	Escherichia.Shigella	Inverse variance weighted	6.50139	6	0.369425
8s4YlO	e4kJBv	Dental Caries	Actinomyces	MR Egger	0.508826	2	0.775372
8s4YlO	e4kJBv	Dental Caries	Actinomyces	Inverse variance weighted	2.48752	3	0.477551
8YPR1r	e4kJBv	Dental Caries	Slackia	MR Egger	4.49266	2	0.105786
8YPR1r	e4kJBv	Dental Caries	Slackia	Inverse variance weighted	4.62043	3	0.201796
9WMm4a	e4kJBv	Dental Caries	Eubacteriumhalliigroup	MR Egger	5.11769	5	0.401687
9WMm4a	e4kJBv	Dental Caries	Eubacteriumhalliigroup	Inverse variance weighted	5.88204	6	0.436533
9YEmzl	e4kJBv	Dental Caries	ErysipelotrichaceaeUCG003	MR Egger	4.57672	2	0.101433
9YEmzl	e4kJBv	Dental Caries	ErysipelotrichaceaeUCG003	Inverse variance weighted	6.25432	3	0.0998717
aL96fS	e4kJBv	Dental Caries	ChristensenellaceaeR.7group	MR Egger	1.04958	2	0.591679
aL96fS	e4kJBv	Dental Caries	ChristensenellaceaeR.7group	Inverse variance weighted	1.19311	3	0.754658
ArZyn2	e4kJBv	Dental Caries	Ruminococcus1	MR Egger	1.50273	2	0.471723
ArZyn2	e4kJBv	Dental Caries	Ruminococcus1	Inverse variance weighted	3.94858	3	0.267071
ATakgo	e4kJBv	Dental Caries	Eubacteriumrectalegroup	MR Egger	2.6088	4	0.625264
ATakgo	e4kJBv	Dental Caries	Eubacteriumrectalegroup	Inverse variance weighted	4.20077	5	0.520887
bhqcXI	e4kJBv	Dental Caries	Romboutsia	MR Egger	0.27274	1	0.6015
bhqcXI	e4kJBv	Dental Caries	Romboutsia	Inverse variance weighted	1.27928	2	0.527483
Bwg6dy	e4kJBv	Dental Caries	Intestinimonas	MR Egger	11.3132	8	0.184577
Bwg6dy	e4kJBv	Dental Caries	Intestinimonas	Inverse variance weighted	11.383	9	0.250369
CD8q1A	e4kJBv	Dental Caries	Bifidobacterium	MR Egger	16.3699	8	0.0373816
CD8q1A	e4kJBv	Dental Caries	Bifidobacterium	Inverse variance weighted	19.2978	9	0.0227767
cHhBxi	e4kJBv	Dental Caries	Subdoligranulum	MR Egger	3.08166	3	0.379206
cHhBxi	e4kJBv	Dental Caries	Subdoligranulum	Inverse variance weighted	5.96226	4	0.201985
CmB9An	e4kJBv	Dental Caries	RuminococcaceaeUCG011	MR Egger	0.428204	3	0.934357
CmB9An	e4kJBv	Dental Caries	RuminococcaceaeUCG011	Inverse variance weighted	0.45166	4	0.978033
CTYNkl	e4kJBv	Dental Caries	Eggerthella	MR Egger	3.50466	6	0.74335
CTYNkl	e4kJBv	Dental Caries	Eggerthella	Inverse variance weighted	5.50495	7	0.598587
D0NeeA	e4kJBv	Dental Caries	Eisenbergiella	MR Egger	9.57085	6	0.143927
D0NeeA	e4kJBv	Dental Caries	Eisenbergiella	Inverse variance weighted	10.3436	7	0.169925
D3ylwt	e4kJBv	Dental Caries	Faecalibacterium	MR Egger	0.474855	1	0.490762
D3ylwt	e4kJBv	Dental Caries	Faecalibacterium	Inverse variance weighted	0.945844	2	0.623179
D8Qw8g	e4kJBv	Dental Caries	Methanobrevibacter	MR Egger	3.85689	2	0.145374
D8Qw8g	e4kJBv	Dental Caries	Methanobrevibacter	Inverse variance weighted	7.39459	3	0.0603295
DcDbFh	e4kJBv	Dental Caries	Lactococcus	MR Egger	2.10036	5	0.835091
DcDbFh	e4kJBv	Dental Caries	Lactococcus	Inverse variance weighted	2.16227	6	0.904186
DFav6E	e4kJBv	Dental Caries	Lactobacillus	MR Egger	2.5358	4	0.638238
DFav6E	e4kJBv	Dental Caries	Lactobacillus	Inverse variance weighted	3.63561	5	0.602975
dYXcXp	e4kJBv	Dental Caries	Oscillibacter	MR Egger	4.4522	7	0.726465
dYXcXp	e4kJBv	Dental Caries	Oscillibacter	Inverse variance weighted	4.52125	8	0.807303
eNd6gb	e4kJBv	Dental Caries	Ruminococcusgauvreauiigroup	MR Egger	6.98776	6	0.32198
eNd6gb	e4kJBv	Dental Caries	Ruminococcusgauvreauiigroup	Inverse variance weighted	6.99961	7	0.42892
EpWV31	e4kJBv	Dental Caries	Coprococcus2	MR Egger	0.663113	5	0.984932
EpWV31	e4kJBv	Dental Caries	Coprococcus2	Inverse variance weighted	2.97778	6	0.811631
eSO8CZ	e4kJBv	Dental Caries	Oxalobacter	MR Egger	1.86723	2	0.39313
eSO8CZ	e4kJBv	Dental Caries	Oxalobacter	Inverse variance weighted	2.89123	3	0.408701
euUy4f	e4kJBv	Dental Caries	Eubacteriumbrachygroup	MR Egger	1.53391	4	0.820618
euUy4f	e4kJBv	Dental Caries	Eubacteriumbrachygroup	Inverse variance weighted	1.53837	5	0.9086
F2zwt0	e4kJBv	Dental Caries	LachnospiraceaeUCG001	MR Egger	6.47006	7	0.486055
F2zwt0	e4kJBv	Dental Caries	LachnospiraceaeUCG001	Inverse variance weighted	6.5305	8	0.588027
FdF1G4	e4kJBv	Dental Caries	Clostridiumsensustricto1	Inverse variance weighted	0.0417281	1	0.838139
FUrRir	e4kJBv	Dental Caries	RuminococcaceaeUCG009	MR Egger	1.12968	6	0.980215
FUrRir	e4kJBv	Dental Caries	RuminococcaceaeUCG009	Inverse variance weighted	1.1548	7	0.991931
Fy58Cd	e4kJBv	Dental Caries	Eubacteriumcoprostanoligenesgroup	MR Egger	3.27796	7	0.858154
Fy58Cd	e4kJBv	Dental Caries	Eubacteriumcoprostanoligenesgroup	Inverse variance weighted	4.02805	8	0.854584
GauGG2	e4kJBv	Dental Caries	Eubacteriumeligensgroup	Inverse variance weighted	0.0801816	1	0.777051
GKIEQH	e4kJBv	Dental Caries	Sellimonas	MR Egger	3.89566	5	0.564535
GKIEQH	e4kJBv	Dental Caries	Sellimonas	Inverse variance weighted	4.2271	6	0.645974
gmxPI5	e4kJBv	Dental Caries	Eubacteriumoxidoreducensgroup	MR Egger	2.58425	2	0.274687
gmxPI5	e4kJBv	Dental Caries	Eubacteriumoxidoreducensgroup	Inverse variance weighted	2.6906	3	0.441827
Goyy7L	e4kJBv	Dental Caries	Lachnospira	MR Egger	1.35438	2	0.508041
Goyy7L	e4kJBv	Dental Caries	Lachnospira	Inverse variance weighted	3.44127	3	0.32846
GyhLPM	e4kJBv	Dental Caries	Marvinbryantia	MR Egger	10.7801	2	0.00456183
GyhLPM	e4kJBv	Dental Caries	Marvinbryantia	Inverse variance weighted	11.7734	3	0.00820109
gZdRTD	e4kJBv	Dental Caries	Coprococcus3	MR Egger	0.985176	5	0.963753
gZdRTD	e4kJBv	Dental Caries	Coprococcus3	Inverse variance weighted	1.4652	6	0.961773
h1gL5h	e4kJBv	Dental Caries	Parasutterella	MR Egger	20.8384	10	0.0222487
h1gL5h	e4kJBv	Dental Caries	Parasutterella	Inverse variance weighted	21.2024	11	0.0313338
H2uXbv	e4kJBv	Dental Caries	Alloprevotella	MR Egger	2.81335	4	0.58953
H2uXbv	e4kJBv	Dental Caries	Alloprevotella	Inverse variance weighted	3.60274	5	0.607902
HBlAIE	e4kJBv	Dental Caries	Odoribacter	MR Egger	0.375623	1	0.539955
HBlAIE	e4kJBv	Dental Caries	Odoribacter	Inverse variance weighted	0.655049	2	0.720706
hzMTpb	e4kJBv	Dental Caries	RuminococcaceaeUCG013	MR Egger	0.722638	6	0.993989
hzMTpb	e4kJBv	Dental Caries	RuminococcaceaeUCG013	Inverse variance weighted	1.023	7	0.994449
hzzTHZ	e4kJBv	Dental Caries	Anaerofilum	MR Egger	1.17066	4	0.882906
hzzTHZ	e4kJBv	Dental Caries	Anaerofilum	Inverse variance weighted	1.2025	5	0.944638
i6v9Gc	e4kJBv	Dental Caries	Eubacteriumxylanophilumgroup	MR Egger	0.554388	2	0.757908
i6v9Gc	e4kJBv	Dental Caries	Eubacteriumxylanophilumgroup	Inverse variance weighted	0.838793	3	0.840168
Idqlgq	e4kJBv	Dental Caries	LachnospiraceaeNC2004group	MR Egger	4.2089	3	0.239772
Idqlgq	e4kJBv	Dental Caries	LachnospiraceaeNC2004group	Inverse variance weighted	5.75863	4	0.217913
J0Ilmj	e4kJBv	Dental Caries	RuminococcaceaeUCG003	MR Egger	4.78024	6	0.572292
J0Ilmj	e4kJBv	Dental Caries	RuminococcaceaeUCG003	Inverse variance weighted	4.81282	7	0.682794
jBFnUH	e4kJBv	Dental Caries	Ruminiclostridium6	MR Egger	4.50454	3	0.211886
jBFnUH	e4kJBv	Dental Caries	Ruminiclostridium6	Inverse variance weighted	9.34828	4	0.0529598
JERcc9	e4kJBv	Dental Caries	Anaerotruncus	MR Egger	3.73921	6	0.711919
JERcc9	e4kJBv	Dental Caries	Anaerotruncus	Inverse variance weighted	3.78063	7	0.80467
KhnQqz	e4kJBv	Dental Caries	Akkermansia	MR Egger	10.7314	7	0.150771
KhnQqz	e4kJBv	Dental Caries	Akkermansia	Inverse variance weighted	11.1629	8	0.192638
kPSjnE	e4kJBv	Dental Caries	Blautia	MR Egger	0.873663	3	0.831778
kPSjnE	e4kJBv	Dental Caries	Blautia	Inverse variance weighted	1.70924	4	0.789038
kqHhp6	e4kJBv	Dental Caries	Ruminococcus2	MR Egger	2.46631	5	0.78156
kqHhp6	e4kJBv	Dental Caries	Ruminococcus2	Inverse variance weighted	4.98647	6	0.54555
LGz0Kr	e4kJBv	Dental Caries	CandidatusSoleaferrea	MR Egger	11.432	8	0.1784
LGz0Kr	e4kJBv	Dental Caries	CandidatusSoleaferrea	Inverse variance weighted	12.4972	9	0.18671
lPHuzx	e4kJBv	Dental Caries	Erysipelatoclostridium	MR Egger	8.94405	8	0.347038
lPHuzx	e4kJBv	Dental Caries	Erysipelatoclostridium	Inverse variance weighted	11.5034	9	0.242771
LPuLRl	e4kJBv	Dental Caries	Butyrivibrio	MR Egger	5.32749	7	0.620065
LPuLRl	e4kJBv	Dental Caries	Butyrivibrio	Inverse variance weighted	6.52299	8	0.588858
LRg5j2	e4kJBv	Dental Caries	Ruminococcusgnavusgroup	MR Egger	2.99698	3	0.392092
LRg5j2	e4kJBv	Dental Caries	Ruminococcusgnavusgroup	Inverse variance weighted	3.11213	4	0.539239
m62v7y	e4kJBv	Dental Caries	LachnospiraceaeUCG008	MR Egger	12.3424	4	0.0149788
m62v7y	e4kJBv	Dental Caries	LachnospiraceaeUCG008	Inverse variance weighted	12.3428	5	0.0303803
mbMdDF	e4kJBv	Dental Caries	RuminococcaceaeUCG002	MR Egger	12.3594	8	0.135874
mbMdDF	e4kJBv	Dental Caries	RuminococcaceaeUCG002	Inverse variance weighted	12.3595	9	0.193792
MG8xNA	e4kJBv	Dental Caries	Dorea	MR Egger	3.67455	4	0.451839
MG8xNA	e4kJBv	Dental Caries	Dorea	Inverse variance weighted	4.3657	5	0.498051
MLDlJE	e4kJBv	Dental Caries	Tyzzerella3	MR Egger	0.0709953	1	0.789893
MLDlJE	e4kJBv	Dental Caries	Tyzzerella3	Inverse variance weighted	0.737404	2	0.691632
mUZwjf	e4kJBv	Dental Caries	Dialister	MR Egger	5.33743	7	0.618858
mUZwjf	e4kJBv	Dental Caries	Dialister	Inverse variance weighted	5.38747	8	0.715473
MxApu2	e4kJBv	Dental Caries	Coprococcus1	MR Egger	6.09224	7	0.529021
MxApu2	e4kJBv	Dental Caries	Coprococcus1	Inverse variance weighted	6.20893	8	0.623841
n3tkBO	e4kJBv	Dental Caries	RuminococcaceaeUCG010	MR Egger	4.98005	5	0.41832
n3tkBO	e4kJBv	Dental Caries	RuminococcaceaeUCG010	Inverse variance weighted	5.2307	6	0.514584
neowqr	e4kJBv	Dental Caries	Holdemania	MR Egger	6.09376	6	0.41277
neowqr	e4kJBv	Dental Caries	Holdemania	Inverse variance weighted	13.7717	7	0.0553947
o72zPC	e4kJBv	Dental Caries	Prevotella7	MR Egger	0.84169	5	0.974298
o72zPC	e4kJBv	Dental Caries	Prevotella7	Inverse variance weighted	2.31143	6	0.888947
OIlfhC	e4kJBv	Dental Caries	Lachnoclostridium	MR Egger	2.66838	3	0.445627
OIlfhC	e4kJBv	Dental Caries	Lachnoclostridium	Inverse variance weighted	9.46939	4	0.05038
oiXd5d	e4kJBv	Dental Caries	Ruminiclostridium5	MR Egger	4.82237	5	0.437941
oiXd5d	e4kJBv	Dental Caries	Ruminiclostridium5	Inverse variance weighted	14.1146	6	0.0283819
OOKE78	e4kJBv	Dental Caries	Ruminococcustorquesgroup	MR Egger	3.41567	5	0.636185
OOKE78	e4kJBv	Dental Caries	Ruminococcustorquesgroup	Inverse variance weighted	3.56326	6	0.735536
OwpiVc	e4kJBv	Dental Caries	Alistipes	MR Egger	26.1127	7	0.000480833
OwpiVc	e4kJBv	Dental Caries	Alistipes	Inverse variance weighted	27.7572	8	0.000522679
ppLL4g	e4kJBv	Dental Caries	FamilyXIIIUCG001	MR Egger	1.6213	1	0.202911
ppLL4g	e4kJBv	Dental Caries	FamilyXIIIUCG001	Inverse variance weighted	1.68682	2	0.430241
QoDbSr	e4kJBv	Dental Caries	Paraprevotella	MR Egger	3.24344	5	0.662511
QoDbSr	e4kJBv	Dental Caries	Paraprevotella	Inverse variance weighted	3.42731	6	0.753614
QxHOf5	e4kJBv	Dental Caries	Ruminiclostridium9	MR Egger	1.34884	4	0.853037
QxHOf5	e4kJBv	Dental Caries	Ruminiclostridium9	Inverse variance weighted	3.92031	5	0.560945
R6dLJH	e4kJBv	Dental Caries	Senegalimassilia	MR Egger	1.46935	2	0.479662
R6dLJH	e4kJBv	Dental Caries	Senegalimassilia	Inverse variance weighted	3.69616	3	0.296198
RdC12k	e4kJBv	Dental Caries	RuminococcaceaeUCG005	MR Egger	6.74379	3	0.0805281
RdC12k	e4kJBv	Dental Caries	RuminococcaceaeUCG005	Inverse variance weighted	6.94193	4	0.138989
rjJu6o	e4kJBv	Dental Caries	Prevotella9	MR Egger	3.25838	6	0.775788
rjJu6o	e4kJBv	Dental Caries	Prevotella9	Inverse variance weighted	3.3094	7	0.854982
Rp4pSk	e4kJBv	Dental Caries	Allisonella	MR Egger	0.95465	4	0.916593
Rp4pSk	e4kJBv	Dental Caries	Allisonella	Inverse variance weighted	0.96065	5	0.965677
saDxJq	e4kJBv	Dental Caries	Terrisporobacter	MR Egger	0.037415	1	0.846623
saDxJq	e4kJBv	Dental Caries	Terrisporobacter	Inverse variance weighted	1.97309	2	0.372864
sDVDR3	e4kJBv	Dental Caries	RuminococcaceaeNK4A214group	MR Egger	1.94374	4	0.746107
sDVDR3	e4kJBv	Dental Caries	RuminococcaceaeNK4A214group	Inverse variance weighted	1.94466	5	0.856748
sex76j	e4kJBv	Dental Caries	Eubacteriumventriosumgroup	MR Egger	3.01986	5	0.696923
sex76j	e4kJBv	Dental Caries	Eubacteriumventriosumgroup	Inverse variance weighted	3.05843	6	0.801478
SISYaA	e4kJBv	Dental Caries	RuminococcaceaeUCG014	MR Egger	12.6968	8	0.122716
SISYaA	e4kJBv	Dental Caries	RuminococcaceaeUCG014	Inverse variance weighted	12.7242	9	0.175487
SO1VGx	e4kJBv	Dental Caries	Phascolarctobacterium	MR Egger	3.33126	3	0.343316
SO1VGx	e4kJBv	Dental Caries	Phascolarctobacterium	Inverse variance weighted	9.49266	4	0.0498983
TGa9cD	e4kJBv	Dental Caries	Hungatella	Inverse variance weighted	2.34171	1	0.125951
THw4YY	e4kJBv	Dental Caries	LachnospiraceaeNK4A136group	MR Egger	7.60457	8	0.473018
THw4YY	e4kJBv	Dental Caries	LachnospiraceaeNK4A136group	Inverse variance weighted	7.78344	9	0.556109
tIayut	e4kJBv	Dental Caries	Adlercreutzia	MR Egger	1.29415	3	0.730523
tIayut	e4kJBv	Dental Caries	Adlercreutzia	Inverse variance weighted	1.38674	4	0.846496
tRKbXr	e4kJBv	Dental Caries	Anaerostipes	MR Egger	3.09633	6	0.796663
tRKbXr	e4kJBv	Dental Caries	Anaerostipes	Inverse variance weighted	5.48298	7	0.601238
uqucuI	e4kJBv	Dental Caries	Clostridiuminnocuumgroup	MR Egger	3.79872	4	0.433931
uqucuI	e4kJBv	Dental Caries	Clostridiuminnocuumgroup	Inverse variance weighted	6.07152	5	0.299322
v1Sr7g	e4kJBv	Dental Caries	Veillonella	MR Egger	9.79456	7	0.200518
v1Sr7g	e4kJBv	Dental Caries	Veillonella	Inverse variance weighted	9.85306	8	0.275491
vA4kMy	e4kJBv	Dental Caries	Eubacteriumruminantiumgroup	MR Egger	12.4116	9	0.191087
vA4kMy	e4kJBv	Dental Caries	Eubacteriumruminantiumgroup	Inverse variance weighted	13.8542	10	0.179744
vK0DjQ	e4kJBv	Dental Caries	Bacteroides	MR Egger	5.26861	5	0.383985
vK0DjQ	e4kJBv	Dental Caries	Bacteroides	Inverse variance weighted	5.26989	6	0.509692
vREx9i	e4kJBv	Dental Caries	Roseburia	MR Egger	1.02096	4	0.906601
vREx9i	e4kJBv	Dental Caries	Roseburia	Inverse variance weighted	1.04098	5	0.959193
WAOuZQ	e4kJBv	Dental Caries	RuminococcaceaeUCG004	MR Egger	5.08602	6	0.532829
WAOuZQ	e4kJBv	Dental Caries	RuminococcaceaeUCG004	Inverse variance weighted	8.00538	7	0.33212
wIR3Ut	e4kJBv	Dental Caries	Intestinibacter	MR Egger	7.29249	5	0.19978
wIR3Ut	e4kJBv	Dental Caries	Intestinibacter	Inverse variance weighted	7.48144	6	0.278607
ww5wMv	e4kJBv	Dental Caries	DefluviitaleaceaeUCG011	MR Egger	0.718933	1	0.396494
ww5wMv	e4kJBv	Dental Caries	DefluviitaleaceaeUCG011	Inverse variance weighted	5.4082	2	0.0669305
X0XLg0	e4kJBv	Dental Caries	Catenibacterium	MR Egger	1.27719	2	0.528032
X0XLg0	e4kJBv	Dental Caries	Catenibacterium	Inverse variance weighted	3.41022	3	0.332595
X1IajA	e4kJBv	Dental Caries	Fusicatenibacter	MR Egger	5.95624	7	0.544868
X1IajA	e4kJBv	Dental Caries	Fusicatenibacter	Inverse variance weighted	10.8453	8	0.21062
X2nKJI	e4kJBv	Dental Caries	Peptococcus	MR Egger	3.35727	3	0.33975
X2nKJI	e4kJBv	Dental Caries	Peptococcus	Inverse variance weighted	3.51294	4	0.475913
x35DyX	e4kJBv	Dental Caries	Flavonifractor	MR Egger	2.75979	1	0.0966612
x35DyX	e4kJBv	Dental Caries	Flavonifractor	Inverse variance weighted	5.02159	2	0.0812038
XJblJg	e4kJBv	Dental Caries	Butyricimonas	MR Egger	1.26204	8	0.99599
XJblJg	e4kJBv	Dental Caries	Butyricimonas	Inverse variance weighted	2.24237	9	0.98703
xVcSWg	e4kJBv	Dental Caries	FamilyXIIIAD3011group	MR Egger	0.773402	2	0.679294
xVcSWg	e4kJBv	Dental Caries	FamilyXIIIAD3011group	Inverse variance weighted	1.17277	3	0.759542
YfTDCh	e4kJBv	Dental Caries	Oscillospira	MR Egger	0.676515	2	0.713012
YfTDCh	e4kJBv	Dental Caries	Oscillospira	Inverse variance weighted	1.12609	3	0.770781
YphGrX	e4kJBv	Dental Caries	Olsenella	MR Egger	7.97344	6	0.240056
YphGrX	e4kJBv	Dental Caries	Olsenella	Inverse variance weighted	9.53289	7	0.216625
z0FDSf	e4kJBv	Dental Caries	Collinsella	MR Egger	0.797871	3	0.849976
z0FDSf	e4kJBv	Dental Caries	Collinsella	Inverse variance weighted	5.46671	4	0.242671
Z68nF2	e4kJBv	Dental Caries	LachnospiraceaeFCS020group	MR Egger	2.23666	6	0.896698
Z68nF2	e4kJBv	Dental Caries	LachnospiraceaeFCS020group	Inverse variance weighted	3.45946	7	0.839501
Z7EBoZ	e4kJBv	Dental Caries	LachnospiraceaeND3007group	MR Egger	2.12099	2	0.346285
Z7EBoZ	e4kJBv	Dental Caries	LachnospiraceaeND3007group	Inverse variance weighted	2.54349	3	0.467483
zqEGjv	e4kJBv	Dental Caries	LachnospiraceaeUCG004	MR Egger	3.1461	6	0.790299
zqEGjv	e4kJBv	Dental Caries	LachnospiraceaeUCG004	Inverse variance weighted	3.24515	7	0.861436
zVKgmG	e4kJBv	Dental Caries	Barnesiella	MR Egger	2.00672	3	0.571013
zVKgmG	e4kJBv	Dental Caries	Barnesiella	Inverse variance weighted	2.4459	4	0.654349
Zx9gIp	e4kJBv	Dental Caries	Desulfovibrio	MR Egger	0.420924	2	0.81021
Zx9gIp	e4kJBv	Dental Caries	Desulfovibrio	Inverse variance weighted	0.554676	3	0.906725
zY0PeW	e4kJBv	Dental Caries	Streptococcus	MR Egger	0.622379	3	0.891291
zY0PeW	e4kJBv	Dental Caries	Streptococcus	Inverse variance weighted	0.64033	4	0.958478
