# Supplementary material for: Causal relationship between gut microbiota and dental caries: a two-sample mendelian randomization study
Source: BDJ Open. 2025 Apr 10;11:35. doi: 10.1038/s41405-025-00328-6 (PMC11986140; doi:10.1038/s41405-025-00328-6)
Supplement: Supplementary file 4 — Table S4 [file 41405_2025_328_MOESM4_ESM.xlsx]

## Sheet: table.MRresult
id.exposure	id.outcome	outcome	exposure	method	nsnp	b	se	pval	lo_ci	up_ci	or	or_lci95	or_uci95
04nHEN	e4kJBv	Dental Caries	Turicibacter	MR Egger	5	-0.0013183	0.0258319	0.962507	-0.0519489	0.0493123	0.998683	0.949377	1.05055
04nHEN	e4kJBv	Dental Caries	Turicibacter	Weighted median	5	0.000753045	0.00125562	0.548679	-0.00170797	0.00321406	1.00075	0.998293	1.00322
04nHEN	e4kJBv	Dental Caries	Turicibacter	Inverse variance weighted	5	0.00169089	0.0015462	0.274139	-0.00133965	0.00472144	1.00169	0.998661	1.00473
04nHEN	e4kJBv	Dental Caries	Turicibacter	Simple mode	5	0.000235581	0.0017111	0.897148	-0.00311818	0.00358934	1.00024	0.996887	1.0036
04nHEN	e4kJBv	Dental Caries	Turicibacter	Weighted mode	5	0.000156466	0.00141243	0.917128	-0.00261189	0.00292482	1.00016	0.997392	1.00293
0p5O61	e4kJBv	Dental Caries	Holdemanella	MR Egger	9	0.00891996	0.00880604	0.344815	-0.00833987	0.0261798	1.00896	0.991695	1.02653
0p5O61	e4kJBv	Dental Caries	Holdemanella	Weighted median	9	-0.000275276	0.000761439	0.717711	-0.0017677	0.00121714	0.999725	0.998234	1.00122
0p5O61	e4kJBv	Dental Caries	Holdemanella	Inverse variance weighted	9	-0.000354337	0.00059305	0.550185	-0.00151672	0.000808041	0.999646	0.998484	1.00081
0p5O61	e4kJBv	Dental Caries	Holdemanella	Simple mode	9	0.000426762	0.00120355	0.732065	-0.00193219	0.00278572	1.00043	0.99807	1.00279
0p5O61	e4kJBv	Dental Caries	Holdemanella	Weighted mode	9	0.000463535	0.00126772	0.724111	-0.00202121	0.00294828	1.00046	0.997981	1.00295
0sEQqN	e4kJBv	Dental Caries	Haemophilus	MR Egger	5	-0.00392133	0.00834519	0.67048	-0.0202779	0.0124352	0.996086	0.979926	1.01251
0sEQqN	e4kJBv	Dental Caries	Haemophilus	Weighted median	5	0.00104122	0.00104214	0.31774	-0.00100138	0.00308382	1.00104	0.998999	1.00309
0sEQqN	e4kJBv	Dental Caries	Haemophilus	Inverse variance weighted	5	0.0005714	0.000853713	0.503297	-0.00110188	0.00224468	1.00057	0.998899	1.00225
0sEQqN	e4kJBv	Dental Caries	Haemophilus	Simple mode	5	0.00127624	0.00133336	0.392688	-0.00133714	0.00388961	1.00128	0.998664	1.0039
0sEQqN	e4kJBv	Dental Caries	Haemophilus	Weighted mode	5	0.00122393	0.00137698	0.424305	-0.00147495	0.00392281	1.00122	0.998526	1.00393
1A6TWG	e4kJBv	Dental Caries	Bilophila	MR Egger	7	0.000317812	0.0109726	0.978014	-0.0211885	0.0218242	1.00032	0.979034	1.02206
1A6TWG	e4kJBv	Dental Caries	Bilophila	Weighted median	7	-0.000153793	0.00125758	0.902668	-0.00261865	0.00231107	0.999846	0.997385	1.00231
1A6TWG	e4kJBv	Dental Caries	Bilophila	Inverse variance weighted	7	0.000419736	0.000906719	0.643424	-0.00135743	0.00219691	1.00042	0.998643	1.0022
1A6TWG	e4kJBv	Dental Caries	Bilophila	Simple mode	7	-0.00138379	0.00211487	0.537168	-0.00552892	0.00276135	0.998617	0.994486	1.00277
1A6TWG	e4kJBv	Dental Caries	Bilophila	Weighted mode	7	-0.00143962	0.00210573	0.519698	-0.00556685	0.0026876	0.998561	0.994449	1.00269
1u5TRD	e4kJBv	Dental Caries	Butyricicoccus	MR Egger	4	-0.0067824	0.0442476	0.892244	-0.0935076	0.0799428	0.993241	0.910731	1.08323
1u5TRD	e4kJBv	Dental Caries	Butyricicoccus	Weighted median	4	-0.00246916	0.00193936	0.202952	-0.0062703	0.00133197	0.997534	0.993749	1.00133
1u5TRD	e4kJBv	Dental Caries	Butyricicoccus	Inverse variance weighted	4	-0.000771563	0.00306974	0.801548	-0.00678826	0.00524514	0.999229	0.993235	1.00526
1u5TRD	e4kJBv	Dental Caries	Butyricicoccus	Simple mode	4	-0.00413779	0.00246793	0.19221	-0.00897494	0.000699362	0.995871	0.991065	1.0007
1u5TRD	e4kJBv	Dental Caries	Butyricicoccus	Weighted mode	4	-0.00401281	0.00225114	0.172672	-0.00842505	0.000399429	0.995995	0.99161	1.0004
2IebE1	e4kJBv	Dental Caries	LachnospiraceaeUCG010	MR Egger	6	-0.00744753	0.0117805	0.561596	-0.0305374	0.0156423	0.99258	0.969924	1.01577
2IebE1	e4kJBv	Dental Caries	LachnospiraceaeUCG010	Weighted median	6	0.000625028	0.0011485	0.586295	-0.00162603	0.00287608	1.00063	0.998375	1.00288
2IebE1	e4kJBv	Dental Caries	LachnospiraceaeUCG010	Inverse variance weighted	6	0.000374697	0.000998244	0.707396	-0.00158186	0.00233125	1.00037	0.998419	1.00233
2IebE1	e4kJBv	Dental Caries	LachnospiraceaeUCG010	Simple mode	6	0.000864232	0.00171601	0.63592	-0.00249914	0.0042276	1.00086	0.997504	1.00424
2IebE1	e4kJBv	Dental Caries	LachnospiraceaeUCG010	Weighted mode	6	0.000743174	0.0016531	0.671843	-0.0024969	0.00398324	1.00074	0.997506	1.00399
3fe6EB	e4kJBv	Dental Caries	Coprobacter	MR Egger	7	0.00489477	0.00740891	0.538049	-0.0096267	0.0194162	1.00491	0.990419	1.01961
3fe6EB	e4kJBv	Dental Caries	Coprobacter	Weighted median	7	0.000635953	0.000915951	0.487488	-0.00115931	0.00243122	1.00064	0.998841	1.00243
3fe6EB	e4kJBv	Dental Caries	Coprobacter	Inverse variance weighted	7	-0.000317581	0.00065154	0.625952	-0.0015946	0.000959437	0.999682	0.998407	1.00096
3fe6EB	e4kJBv	Dental Caries	Coprobacter	Simple mode	7	0.000737511	0.00143756	0.626265	-0.0020801	0.00355512	1.00074	0.997922	1.00356
3fe6EB	e4kJBv	Dental Caries	Coprobacter	Weighted mode	7	0.000737511	0.00134857	0.604186	-0.00190568	0.0033807	1.00074	0.998096	1.00339
3FNhjF	e4kJBv	Dental Caries	Enterorhabdus	MR Egger	5	-0.00010791	0.0098246	0.991926	-0.0193641	0.0191483	0.999892	0.980822	1.01933
3FNhjF	e4kJBv	Dental Caries	Enterorhabdus	Weighted median	5	0.00146941	0.000985269	0.135863	-0.000461721	0.00340053	1.00147	0.999538	1.00341
3FNhjF	e4kJBv	Dental Caries	Enterorhabdus	Inverse variance weighted	5	0.00113115	0.000808973	0.162035	-0.000454433	0.00271674	1.00113	0.999546	1.00272
3FNhjF	e4kJBv	Dental Caries	Enterorhabdus	Simple mode	5	0.00149713	0.00136094	0.333055	-0.0011703	0.00416457	1.0015	0.99883	1.00417
3FNhjF	e4kJBv	Dental Caries	Enterorhabdus	Weighted mode	5	0.00149713	0.00141744	0.350436	-0.00128105	0.00427532	1.0015	0.99872	1.00428
3yv2xG	e4kJBv	Dental Caries	RikenellaceaeRC9gutgroup	MR Egger	6	0.0285286	0.0110318	0.0609389	0.00690618	0.050151	1.02894	1.00693	1.05143
3yv2xG	e4kJBv	Dental Caries	RikenellaceaeRC9gutgroup	Weighted median	6	0.000442836	0.000733313	0.545921	-0.000994457	0.00188013	1.00044	0.999006	1.00188
3yv2xG	e4kJBv	Dental Caries	RikenellaceaeRC9gutgroup	Inverse variance weighted	6	-0.00023858	0.000904688	0.791999	-0.00201177	0.00153461	0.999761	0.99799	1.00154
3yv2xG	e4kJBv	Dental Caries	RikenellaceaeRC9gutgroup	Simple mode	6	0.000920348	0.00126407	0.499216	-0.00155723	0.00339793	1.00092	0.998444	1.0034
3yv2xG	e4kJBv	Dental Caries	RikenellaceaeRC9gutgroup	Weighted mode	6	0.000866906	0.00111335	0.471413	-0.00131527	0.00304908	1.00087	0.998686	1.00305
5cb14o	e4kJBv	Dental Caries	Gordonibacter	MR Egger	4	0.00162526	0.00632446	0.821216	-0.0107707	0.0140212	1.00163	0.989287	1.01412
5cb14o	e4kJBv	Dental Caries	Gordonibacter	Weighted median	4	0.000142578	0.000737991	0.846804	-0.00130388	0.00158904	1.00014	0.998697	1.00159
5cb14o	e4kJBv	Dental Caries	Gordonibacter	Inverse variance weighted	4	-0.000140341	0.000638744	0.826094	-0.00139228	0.0011116	0.99986	0.998609	1.00111
5cb14o	e4kJBv	Dental Caries	Gordonibacter	Simple mode	4	0.000387731	0.00105957	0.738697	-0.00168902	0.00246448	1.00039	0.998312	1.00247
5cb14o	e4kJBv	Dental Caries	Gordonibacter	Weighted mode	4	0.000417082	0.00104785	0.717237	-0.0016367	0.00247087	1.00042	0.998365	1.00247
5qLmo7	e4kJBv	Dental Caries	Sutterella	MR Egger	10	-0.0161549	0.00898453	0.109875	-0.0337646	0.00145476	0.983975	0.966799	1.00146
5qLmo7	e4kJBv	Dental Caries	Sutterella	Weighted median	10	0.000822988	0.00100581	0.413223	-0.0011484	0.00279437	1.00082	0.998852	1.0028
5qLmo7	e4kJBv	Dental Caries	Sutterella	Inverse variance weighted	10	0.000722847	0.00075755	0.339988	-0.000761952	0.00220765	1.00072	0.999238	1.00221
5qLmo7	e4kJBv	Dental Caries	Sutterella	Simple mode	10	0.000490222	0.00168528	0.777731	-0.00281292	0.00379336	1.00049	0.997191	1.0038
5qLmo7	e4kJBv	Dental Caries	Sutterella	Weighted mode	10	0.000298963	0.00174742	0.867939	-0.00312598	0.00372391	1.0003	0.996879	1.00373
5ZTY5s	e4kJBv	Dental Caries	Eubacteriumfissicatenagroup	MR Egger	6	0.00463345	0.00573082	0.464137	-0.00659897	0.0158659	1.00464	0.993423	1.01599
5ZTY5s	e4kJBv	Dental Caries	Eubacteriumfissicatenagroup	Weighted median	6	-0.000532507	0.000688324	0.439151	-0.00188162	0.000816609	0.999468	0.99812	1.00082
5ZTY5s	e4kJBv	Dental Caries	Eubacteriumfissicatenagroup	Inverse variance weighted	6	-0.000355876	0.000580076	0.539547	-0.00149282	0.000781073	0.999644	0.998508	1.00078
5ZTY5s	e4kJBv	Dental Caries	Eubacteriumfissicatenagroup	Simple mode	6	-0.00138995	0.00109804	0.261343	-0.00354211	0.000762208	0.998611	0.996464	1.00076
5ZTY5s	e4kJBv	Dental Caries	Eubacteriumfissicatenagroup	Weighted mode	6	-0.00137348	0.00124829	0.321336	-0.00382013	0.00107317	0.998627	0.996187	1.00107
6amPrS	e4kJBv	Dental Caries	Victivallis	MR Egger	8	-0.00388482	0.00604071	0.543934	-0.0157246	0.00795497	0.996123	0.984398	1.00799
6amPrS	e4kJBv	Dental Caries	Victivallis	Weighted median	8	0.000240993	0.000532434	0.650819	-0.000802577	0.00128456	1.00024	0.999198	1.00129
6amPrS	e4kJBv	Dental Caries	Victivallis	Inverse variance weighted	8	-8.8e-05	0.000422215	0.834858	-0.000915562	0.00073952	0.999912	0.999085	1.00074
6amPrS	e4kJBv	Dental Caries	Victivallis	Simple mode	8	0.00045173	0.000850848	0.611898	-0.00121593	0.00211939	1.00045	0.998785	1.00212
6amPrS	e4kJBv	Dental Caries	Victivallis	Weighted mode	8	0.000460979	0.000843562	0.60172	-0.0011924	0.00211436	1.00046	0.998808	1.00212
7j1AOe	e4kJBv	Dental Caries	Eubacteriumnodatumgroup	MR Egger	5	0.0111622	0.0117442	0.412007	-0.0118565	0.0341808	1.01122	0.988214	1.03477
7j1AOe	e4kJBv	Dental Caries	Eubacteriumnodatumgroup	Weighted median	5	0.00173936	0.000805936	0.0309133	0.000159726	0.00331899	1.00174	1.00016	1.00332
7j1AOe	e4kJBv	Dental Caries	Eubacteriumnodatumgroup	Inverse variance weighted	5	0.00149464	0.000775638	0.0539814	-2.56e-05	0.0030149	1.0015	0.999974	1.00302
7j1AOe	e4kJBv	Dental Caries	Eubacteriumnodatumgroup	Simple mode	5	0.00242664	0.00112907	0.0980661	0.000213657	0.00463962	1.00243	1.00021	1.00465
7j1AOe	e4kJBv	Dental Caries	Eubacteriumnodatumgroup	Weighted mode	5	0.00230408	0.00123124	0.134619	-0.000109137	0.0047173	1.00231	0.999891	1.00473
7so2Ro	e4kJBv	Dental Caries	Howardella	MR Egger	4	-0.005793	0.00620785	0.449243	-0.0179604	0.00637438	0.994224	0.9822	1.00639
7so2Ro	e4kJBv	Dental Caries	Howardella	Weighted median	4	-0.000306827	0.000780091	0.694082	-0.00183581	0.00122215	0.999693	0.998166	1.00122
7so2Ro	e4kJBv	Dental Caries	Howardella	Inverse variance weighted	4	0.000130108	0.000620024	0.83379	-0.00108514	0.00134536	1.00013	0.998915	1.00135
7so2Ro	e4kJBv	Dental Caries	Howardella	Simple mode	4	-0.000484772	0.00101536	0.665677	-0.00247488	0.00150533	0.999515	0.997528	1.00151
7so2Ro	e4kJBv	Dental Caries	Howardella	Weighted mode	4	-0.000493591	0.000961421	0.643091	-0.00237798	0.00139079	0.999507	0.997625	1.00139
8DjK6M	e4kJBv	Dental Caries	Escherichia.Shigella	MR Egger	7	-0.0198337	0.00990453	0.101616	-0.0392466	-0.000420837	0.980362	0.961514	0.999579
8DjK6M	e4kJBv	Dental Caries	Escherichia.Shigella	Weighted median	7	-0.00172733	0.00129803	0.183278	-0.00427147	0.000816814	0.998274	0.995738	1.00082
8DjK6M	e4kJBv	Dental Caries	Escherichia.Shigella	Inverse variance weighted	7	-0.00259947	0.000920087	0.00472454	-0.00440284	-0.000796095	0.997404	0.995607	0.999204
8DjK6M	e4kJBv	Dental Caries	Escherichia.Shigella	Simple mode	7	-0.000970117	0.00208622	0.65832	-0.0050591	0.00311887	0.99903	0.994954	1.00312
8DjK6M	e4kJBv	Dental Caries	Escherichia.Shigella	Weighted mode	7	-0.000911163	0.00189507	0.647684	-0.00462551	0.00280318	0.999089	0.995385	1.00281
8s4YlO	e4kJBv	Dental Caries	Actinomyces	MR Egger	4	-0.0101455	0.00731173	0.299652	-0.0244765	0.00418554	0.989906	0.975821	1.00419
8s4YlO	e4kJBv	Dental Caries	Actinomyces	Weighted median	4	-0.000428465	0.0011204	0.702148	-0.00262444	0.00176751	0.999572	0.997379	1.00177
8s4YlO	e4kJBv	Dental Caries	Actinomyces	Inverse variance weighted	4	5.76e-05	0.000921754	0.950165	-0.00174903	0.00186425	1.00006	0.998253	1.00187
8s4YlO	e4kJBv	Dental Caries	Actinomyces	Simple mode	4	-0.00102983	0.00164034	0.574666	-0.0042449	0.00218525	0.998971	0.995764	1.00219
8s4YlO	e4kJBv	Dental Caries	Actinomyces	Weighted mode	4	-0.00104688	0.00175658	0.593161	-0.00448977	0.00239601	0.998954	0.99552	1.0024
8YPR1r	e4kJBv	Dental Caries	Slackia	MR Egger	4	-0.00583665	0.026215	0.844482	-0.0572181	0.0455448	0.99418	0.944388	1.0466
8YPR1r	e4kJBv	Dental Caries	Slackia	Weighted median	4	0.000290686	0.000967384	0.763806	-0.00160539	0.00218676	1.00029	0.998396	1.00219
8YPR1r	e4kJBv	Dental Caries	Slackia	Inverse variance weighted	4	0.000408933	0.000990972	0.679857	-0.00153337	0.00235124	1.00041	0.998468	1.00235
8YPR1r	e4kJBv	Dental Caries	Slackia	Simple mode	4	-0.00104686	0.00192745	0.624795	-0.00482465	0.00273094	0.998954	0.995187	1.00273
8YPR1r	e4kJBv	Dental Caries	Slackia	Weighted mode	4	-0.00107018	0.0017694	0.587977	-0.0045382	0.00239784	0.99893	0.995472	1.0024
9WMm4a	e4kJBv	Dental Caries	Eubacteriumhalliigroup	MR Egger	7	-0.0143888	0.0181321	0.463432	-0.0499278	0.0211501	0.985714	0.951298	1.02138
9WMm4a	e4kJBv	Dental Caries	Eubacteriumhalliigroup	Weighted median	7	0.00229108	0.00136968	0.094383	-0.000393484	0.00497565	1.00229	0.999607	1.00499
9WMm4a	e4kJBv	Dental Caries	Eubacteriumhalliigroup	Inverse variance weighted	7	0.0012547	0.0010224	0.219744	-0.000749206	0.0032586	1.00126	0.999251	1.00326
9WMm4a	e4kJBv	Dental Caries	Eubacteriumhalliigroup	Simple mode	7	0.00237344	0.00203826	0.288445	-0.00162155	0.00636844	1.00238	0.99838	1.00639
9WMm4a	e4kJBv	Dental Caries	Eubacteriumhalliigroup	Weighted mode	7	0.00237344	0.00191842	0.262239	-0.00138666	0.00613354	1.00238	0.998614	1.00615
9xJcHz	e4kJBv	Dental Caries	Parabacteroides	Wald ratio	1	0.000951597	0.00266869	0.721407	-0.00427903	0.00618223	1.00095	0.99573	1.0062
9YEmzl	e4kJBv	Dental Caries	ErysipelotrichaceaeUCG003	MR Egger	4	0.0184827	0.0209998	0.471621	-0.022677	0.0596423	1.01865	0.977578	1.06146
9YEmzl	e4kJBv	Dental Caries	ErysipelotrichaceaeUCG003	Weighted median	4	-0.000160248	0.00154079	0.917166	-0.00318019	0.00285969	0.99984	0.996825	1.00286
9YEmzl	e4kJBv	Dental Caries	ErysipelotrichaceaeUCG003	Inverse variance weighted	4	0.00057528	0.00180377	0.749778	-0.00296011	0.00411067	1.00058	0.997044	1.00412
9YEmzl	e4kJBv	Dental Caries	ErysipelotrichaceaeUCG003	Simple mode	4	-0.00196599	0.00314763	0.576517	-0.00813535	0.00420337	0.998036	0.991898	1.00421
9YEmzl	e4kJBv	Dental Caries	ErysipelotrichaceaeUCG003	Weighted mode	4	-0.00205012	0.00235814	0.448608	-0.00667207	0.00257183	0.997952	0.99335	1.00258
aL96fS	e4kJBv	Dental Caries	ChristensenellaceaeR.7group	MR Egger	4	-0.00745967	0.0221602	0.76844	-0.0508937	0.0359744	0.992568	0.95038	1.03663
aL96fS	e4kJBv	Dental Caries	ChristensenellaceaeR.7group	Weighted median	4	0.000641931	0.00160916	0.689949	-0.00251202	0.00379588	1.00064	0.997491	1.0038
aL96fS	e4kJBv	Dental Caries	ChristensenellaceaeR.7group	Inverse variance weighted	4	0.00092014	0.00134878	0.495113	-0.00172348	0.00356376	1.00092	0.998278	1.00357
aL96fS	e4kJBv	Dental Caries	ChristensenellaceaeR.7group	Simple mode	4	0.000461052	0.00206622	0.837758	-0.00358873	0.00451083	1.00046	0.996418	1.00452
aL96fS	e4kJBv	Dental Caries	ChristensenellaceaeR.7group	Weighted mode	4	0.000478324	0.00204509	0.830124	-0.00353006	0.0044867	1.00048	0.996476	1.0045
ArZyn2	e4kJBv	Dental Caries	Ruminococcus1	MR Egger	4	0.0369957	0.0226658	0.244223	-0.00742923	0.0814205	1.03769	0.992598	1.08483
ArZyn2	e4kJBv	Dental Caries	Ruminococcus1	Weighted median	4	0.00115039	0.00164371	0.484007	-0.00207128	0.00437206	1.00115	0.997931	1.00438
ArZyn2	e4kJBv	Dental Caries	Ruminococcus1	Inverse variance weighted	4	0.00161035	0.00153901	0.295398	-0.00140611	0.0046268	1.00161	0.998595	1.00464
ArZyn2	e4kJBv	Dental Caries	Ruminococcus1	Simple mode	4	-0.000711257	0.00270407	0.809556	-0.00601123	0.00458872	0.999289	0.994007	1.0046
ArZyn2	e4kJBv	Dental Caries	Ruminococcus1	Weighted mode	4	-0.000711257	0.00256707	0.799721	-0.00574272	0.00432021	0.999289	0.994274	1.00433
ATakgo	e4kJBv	Dental Caries	Eubacteriumrectalegroup	MR Egger	6	0.0212882	0.015438	0.24	-0.00897031	0.0515467	1.02152	0.99107	1.0529
ATakgo	e4kJBv	Dental Caries	Eubacteriumrectalegroup	Weighted median	6	0.00153688	0.00141147	0.276221	-0.00122961	0.00430337	1.00154	0.998771	1.00431
ATakgo	e4kJBv	Dental Caries	Eubacteriumrectalegroup	Inverse variance weighted	6	0.00186078	0.00111867	0.0962351	-0.000331812	0.00405337	1.00186	0.999668	1.00406
ATakgo	e4kJBv	Dental Caries	Eubacteriumrectalegroup	Simple mode	6	0.00109165	0.00194501	0.598845	-0.00272057	0.00490386	1.00109	0.997283	1.00492
ATakgo	e4kJBv	Dental Caries	Eubacteriumrectalegroup	Weighted mode	6	0.00109165	0.00192729	0.59559	-0.00268585	0.00486914	1.00109	0.997318	1.00488
bhqcXI	e4kJBv	Dental Caries	Romboutsia	MR Egger	3	0.0287287	0.0279803	0.491599	-0.0261127	0.08357	1.02915	0.974225	1.08716
bhqcXI	e4kJBv	Dental Caries	Romboutsia	Weighted median	3	0.0016206	0.00183157	0.376257	-0.00196928	0.00521048	1.00162	0.998033	1.00522
bhqcXI	e4kJBv	Dental Caries	Romboutsia	Inverse variance weighted	3	0.000693715	0.00142934	0.627435	-0.00210779	0.00349522	1.00069	0.997894	1.0035
bhqcXI	e4kJBv	Dental Caries	Romboutsia	Simple mode	3	0.00178787	0.00226498	0.512621	-0.00265148	0.00622723	1.00179	0.997352	1.00625
bhqcXI	e4kJBv	Dental Caries	Romboutsia	Weighted mode	3	0.00181178	0.00220278	0.497251	-0.00250567	0.00612924	1.00181	0.997497	1.00615
Bwg6dy	e4kJBv	Dental Caries	Intestinimonas	MR Egger	10	-0.0016974	0.00872906	0.850667	-0.0188064	0.0154115	0.998304	0.981369	1.01553
Bwg6dy	e4kJBv	Dental Caries	Intestinimonas	Weighted median	10	-0.00051758	0.000913445	0.57097	-0.00230793	0.00127277	0.999483	0.997695	1.00127
Bwg6dy	e4kJBv	Dental Caries	Intestinimonas	Inverse variance weighted	10	0.000232313	0.00080414	0.772661	-0.0013438	0.00180843	1.00023	0.998657	1.00181
Bwg6dy	e4kJBv	Dental Caries	Intestinimonas	Simple mode	10	-0.00108411	0.00134649	0.441493	-0.00372323	0.00155502	0.998916	0.996284	1.00156
Bwg6dy	e4kJBv	Dental Caries	Intestinimonas	Weighted mode	10	-0.0010582	0.00121344	0.405834	-0.00343654	0.00132014	0.998942	0.996569	1.00132
CD8q1A	e4kJBv	Dental Caries	Bifidobacterium	MR Egger	10	0.00456007	0.00376087	0.259908	-0.00281124	0.0119314	1.00457	0.997193	1.012
CD8q1A	e4kJBv	Dental Caries	Bifidobacterium	Weighted median	10	0.00165385	0.000977681	0.0907219	-0.000262408	0.0035701	1.00166	0.999738	1.00358
CD8q1A	e4kJBv	Dental Caries	Bifidobacterium	Inverse variance weighted	10	0.000226223	0.00103264	0.826594	-0.00179776	0.0022502	1.00023	0.998204	1.00225
CD8q1A	e4kJBv	Dental Caries	Bifidobacterium	Simple mode	10	0.00172804	0.00154284	0.291695	-0.00129593	0.00475201	1.00173	0.998705	1.00476
CD8q1A	e4kJBv	Dental Caries	Bifidobacterium	Weighted mode	10	0.00205876	0.00104555	0.080462	9.49e-06	0.00410804	1.00206	1.00001	1.00412
cHhBxi	e4kJBv	Dental Caries	Subdoligranulum	MR Egger	5	-0.0567359	0.0341094	0.194829	-0.12359	0.0101184	0.944844	0.883742	1.01017
cHhBxi	e4kJBv	Dental Caries	Subdoligranulum	Weighted median	5	-0.000319176	0.00178312	0.857939	-0.00381409	0.00317574	0.999681	0.996193	1.00318
cHhBxi	e4kJBv	Dental Caries	Subdoligranulum	Inverse variance weighted	5	0.00034415	0.00152404	0.821346	-0.00264297	0.00333127	1.00034	0.997361	1.00334
cHhBxi	e4kJBv	Dental Caries	Subdoligranulum	Simple mode	5	-0.00121469	0.00215913	0.603754	-0.00544659	0.00301721	0.998786	0.994568	1.00302
cHhBxi	e4kJBv	Dental Caries	Subdoligranulum	Weighted mode	5	-0.00106049	0.00214113	0.646366	-0.0052571	0.00313612	0.99894	0.994757	1.00314
CmB9An	e4kJBv	Dental Caries	RuminococcaceaeUCG011	MR Egger	5	0.000597865	0.00793333	0.944671	-0.0149515	0.0161472	1.0006	0.98516	1.01628
CmB9An	e4kJBv	Dental Caries	RuminococcaceaeUCG011	Weighted median	5	-0.000564505	0.000710677	0.427009	-0.00195743	0.000828421	0.999436	0.998044	1.00083
CmB9An	e4kJBv	Dental Caries	RuminococcaceaeUCG011	Inverse variance weighted	5	-0.000614103	0.000562656	0.27508	-0.00171691	0.000488702	0.999386	0.998285	1.00049
CmB9An	e4kJBv	Dental Caries	RuminococcaceaeUCG011	Simple mode	5	-0.000504148	0.000840636	0.581009	-0.00215179	0.0011435	0.999496	0.997851	1.00114
CmB9An	e4kJBv	Dental Caries	RuminococcaceaeUCG011	Weighted mode	5	-0.000499548	0.000893947	0.606095	-0.00225168	0.00125259	0.999501	0.997751	1.00125
CTYNkl	e4kJBv	Dental Caries	Eggerthella	MR Egger	8	-0.00932943	0.00663606	0.209377	-0.0223361	0.00367724	0.990714	0.977911	1.00368
CTYNkl	e4kJBv	Dental Caries	Eggerthella	Weighted median	8	-0.000269627	0.00069801	0.69929	-0.00163773	0.00109847	0.99973	0.998364	1.0011
CTYNkl	e4kJBv	Dental Caries	Eggerthella	Inverse variance weighted	8	2.5e-05	0.000539297	0.963006	-0.00103201	0.00108204	1.00003	0.998969	1.00108
CTYNkl	e4kJBv	Dental Caries	Eggerthella	Simple mode	8	-0.0011153	0.00120384	0.385039	-0.00347483	0.00124422	0.998885	0.996531	1.00124
CTYNkl	e4kJBv	Dental Caries	Eggerthella	Weighted mode	8	-0.00113118	0.00117579	0.36807	-0.00343573	0.00117338	0.998869	0.99657	1.00117
D0NeeA	e4kJBv	Dental Caries	Eisenbergiella	MR Egger	8	-0.00797137	0.0112205	0.504103	-0.0299636	0.0140209	0.99206	0.970481	1.01412
D0NeeA	e4kJBv	Dental Caries	Eisenbergiella	Weighted median	8	-0.000144795	0.000764325	0.849747	-0.00164287	0.00135328	0.999855	0.998358	1.00135
D0NeeA	e4kJBv	Dental Caries	Eisenbergiella	Inverse variance weighted	8	-0.000177196	0.000677621	0.793709	-0.00150533	0.00115094	0.999823	0.998496	1.00115
D0NeeA	e4kJBv	Dental Caries	Eisenbergiella	Simple mode	8	0.000105613	0.00119329	0.931954	-0.00223324	0.00244447	1.00011	0.997769	1.00245
D0NeeA	e4kJBv	Dental Caries	Eisenbergiella	Weighted mode	8	6.26e-05	0.00119283	0.959604	-0.00227533	0.00240056	1.00006	0.997727	1.0024
D3ylwt	e4kJBv	Dental Caries	Faecalibacterium	MR Egger	3	-0.01334	0.0215525	0.64716	-0.0555828	0.0289028	0.986749	0.945934	1.02932
D3ylwt	e4kJBv	Dental Caries	Faecalibacterium	Weighted median	3	0.00123767	0.00192166	0.519533	-0.00252878	0.00500412	1.00124	0.997474	1.00502
D3ylwt	e4kJBv	Dental Caries	Faecalibacterium	Inverse variance weighted	3	0.00141026	0.00160149	0.378538	-0.00172866	0.00454918	1.00141	0.998273	1.00456
D3ylwt	e4kJBv	Dental Caries	Faecalibacterium	Simple mode	3	0.00112706	0.00239497	0.684261	-0.00356709	0.00582121	1.00113	0.996439	1.00584
D3ylwt	e4kJBv	Dental Caries	Faecalibacterium	Weighted mode	3	0.000779565	0.00237814	0.774194	-0.00388159	0.00544072	1.00078	0.996126	1.00546
D8Qw8g	e4kJBv	Dental Caries	Methanobrevibacter	MR Egger	4	-0.0678337	0.0501678	0.308935	-0.166163	0.0304952	0.934416	0.846909	1.03096
D8Qw8g	e4kJBv	Dental Caries	Methanobrevibacter	Weighted median	4	-7.54e-05	0.000846137	0.928995	-0.00173383	0.00158303	0.999925	0.998268	1.00158
D8Qw8g	e4kJBv	Dental Caries	Methanobrevibacter	Inverse variance weighted	4	0.000104928	0.000988796	0.915489	-0.00183311	0.00204297	1.0001	0.998169	1.00205
D8Qw8g	e4kJBv	Dental Caries	Methanobrevibacter	Simple mode	4	-0.000318634	0.00148823	0.844194	-0.00323556	0.00259829	0.999681	0.99677	1.0026
D8Qw8g	e4kJBv	Dental Caries	Methanobrevibacter	Weighted mode	4	-0.000343087	0.00122735	0.797999	-0.00274869	0.00206252	0.999657	0.997255	1.00206
DcDbFh	e4kJBv	Dental Caries	Lactococcus	MR Egger	7	0.0014287	0.00462045	0.769631	-0.00762739	0.0104848	1.00143	0.992402	1.01054
DcDbFh	e4kJBv	Dental Caries	Lactococcus	Weighted median	7	0.000386297	0.000591296	0.513559	-0.000772643	0.00154524	1.00039	0.999228	1.00155
DcDbFh	e4kJBv	Dental Caries	Lactococcus	Inverse variance weighted	7	0.000285154	0.000472404	0.546094	-0.000640758	0.00121107	1.00029	0.999359	1.00121
DcDbFh	e4kJBv	Dental Caries	Lactococcus	Simple mode	7	0.000825558	0.000851777	0.369867	-0.000843925	0.00249504	1.00083	0.999156	1.0025
DcDbFh	e4kJBv	Dental Caries	Lactococcus	Weighted mode	7	0.000860274	0.000921606	0.386611	-0.000946072	0.00266662	1.00086	0.999054	1.00267
DFav6E	e4kJBv	Dental Caries	Lactobacillus	MR Egger	6	-0.00641415	0.00614584	0.355564	-0.01846	0.00563169	0.993606	0.981709	1.00565
DFav6E	e4kJBv	Dental Caries	Lactobacillus	Weighted median	6	-0.000218773	0.000864162	0.800143	-0.00191253	0.00147499	0.999781	0.998089	1.00148
DFav6E	e4kJBv	Dental Caries	Lactobacillus	Inverse variance weighted	6	-9.56e-06	0.000689318	0.988933	-0.00136063	0.0013415	0.99999	0.99864	1.00134
DFav6E	e4kJBv	Dental Caries	Lactobacillus	Simple mode	6	-0.000257131	0.00132591	0.853865	-0.00285591	0.00234165	0.999743	0.997148	1.00234
DFav6E	e4kJBv	Dental Caries	Lactobacillus	Weighted mode	6	-0.000257131	0.00124923	0.845041	-0.00270563	0.00219137	0.999743	0.997298	1.00219
dYXcXp	e4kJBv	Dental Caries	Oscillibacter	MR Egger	9	-0.00389771	0.00982572	0.703416	-0.0231561	0.0153607	0.99611	0.97711	1.01548
dYXcXp	e4kJBv	Dental Caries	Oscillibacter	Weighted median	9	-0.00169485	0.000867569	0.0507529	-0.00339529	5.58e-06	0.998307	0.99661	1.00001
dYXcXp	e4kJBv	Dental Caries	Oscillibacter	Inverse variance weighted	9	-0.0013212	0.000639475	0.0388215	-0.00257457	-6.78e-05	0.99868	0.997429	0.999932
dYXcXp	e4kJBv	Dental Caries	Oscillibacter	Simple mode	9	-0.00228776	0.00132402	0.122273	-0.00488285	0.000307322	0.997715	0.995129	1.00031
dYXcXp	e4kJBv	Dental Caries	Oscillibacter	Weighted mode	9	-0.00221751	0.00145064	0.164876	-0.00506075	0.000625736	0.997785	0.994952	1.00063
eNd6gb	e4kJBv	Dental Caries	Ruminococcusgauvreauiigroup	MR Egger	8	0.000470347	0.0124528	0.971096	-0.0239371	0.0248778	1.00047	0.976347	1.02519
eNd6gb	e4kJBv	Dental Caries	Ruminococcusgauvreauiigroup	Weighted median	8	-0.00110609	0.0010983	0.313891	-0.00325875	0.00104658	0.998895	0.996747	1.00105
eNd6gb	e4kJBv	Dental Caries	Ruminococcusgauvreauiigroup	Inverse variance weighted	8	-0.000782436	0.000832905	0.347522	-0.00241493	0.000850058	0.999218	0.997588	1.00085
eNd6gb	e4kJBv	Dental Caries	Ruminococcusgauvreauiigroup	Simple mode	8	-0.00146604	0.00186513	0.457628	-0.00512169	0.00218961	0.998535	0.994891	1.00219
eNd6gb	e4kJBv	Dental Caries	Ruminococcusgauvreauiigroup	Weighted mode	8	-0.0014088	0.00174304	0.445544	-0.00482516	0.00200755	0.998592	0.995186	1.00201
EpWV31	e4kJBv	Dental Caries	Coprococcus2	MR Egger	7	-0.0130013	0.00869752	0.195195	-0.0300485	0.0040458	0.987083	0.970398	1.00405
EpWV31	e4kJBv	Dental Caries	Coprococcus2	Weighted median	7	0.000541775	0.00110941	0.625304	-0.00163266	0.00271621	1.00054	0.998369	1.00272
EpWV31	e4kJBv	Dental Caries	Coprococcus2	Inverse variance weighted	7	0.000168909	0.000842226	0.84105	-0.00148185	0.00181967	1.00017	0.998519	1.00182
EpWV31	e4kJBv	Dental Caries	Coprococcus2	Simple mode	7	0.000808747	0.00168783	0.648787	-0.00249941	0.0041169	1.00081	0.997504	1.00413
EpWV31	e4kJBv	Dental Caries	Coprococcus2	Weighted mode	7	0.000841247	0.00155618	0.608261	-0.00220886	0.00389136	1.00084	0.997794	1.0039
eSO8CZ	e4kJBv	Dental Caries	Oxalobacter	MR Egger	4	-0.007452	0.00727813	0.413564	-0.0217171	0.00681314	0.992576	0.978517	1.00684
eSO8CZ	e4kJBv	Dental Caries	Oxalobacter	Weighted median	4	-9.01e-05	0.000770375	0.906932	-0.0016	0.00141987	0.99991	0.998401	1.00142
eSO8CZ	e4kJBv	Dental Caries	Oxalobacter	Inverse variance weighted	4	-0.000114883	0.000632323	0.85583	-0.00135424	0.00112447	0.999885	0.998647	1.00113
eSO8CZ	e4kJBv	Dental Caries	Oxalobacter	Simple mode	4	0.000497865	0.0011802	0.701541	-0.00181533	0.00281106	1.0005	0.998186	1.00282
eSO8CZ	e4kJBv	Dental Caries	Oxalobacter	Weighted mode	4	-2.57e-05	0.00115493	0.983632	-0.00228938	0.00223795	0.999974	0.997713	1.00224
euUy4f	e4kJBv	Dental Caries	Eubacteriumbrachygroup	MR Egger	6	0.00176184	0.00993933	0.867919	-0.0177193	0.0212429	1.00176	0.982437	1.02147
euUy4f	e4kJBv	Dental Caries	Eubacteriumbrachygroup	Weighted median	6	0.000995011	0.00066092	0.132197	-0.000300392	0.00229041	1.001	0.9997	1.00229
euUy4f	e4kJBv	Dental Caries	Eubacteriumbrachygroup	Inverse variance weighted	6	0.00109967	0.000552153	0.046414	1.75e-05	0.00218189	1.0011	1.00002	1.00218
euUy4f	e4kJBv	Dental Caries	Eubacteriumbrachygroup	Simple mode	6	0.000893255	0.000981977	0.404723	-0.00103142	0.00281793	1.00089	0.998969	1.00282
euUy4f	e4kJBv	Dental Caries	Eubacteriumbrachygroup	Weighted mode	6	0.000864581	0.000938703	0.39929	-0.000975276	0.00270444	1.00086	0.999025	1.00271
F2zwt0	e4kJBv	Dental Caries	LachnospiraceaeUCG001	MR Egger	9	-0.00160396	0.00672744	0.818384	-0.0147897	0.0115818	0.998397	0.985319	1.01165
F2zwt0	e4kJBv	Dental Caries	LachnospiraceaeUCG001	Weighted median	9	8.02e-05	0.000897275	0.928804	-0.00167849	0.00183883	1.00008	0.998323	1.00184
F2zwt0	e4kJBv	Dental Caries	LachnospiraceaeUCG001	Inverse variance weighted	9	4.15e-05	0.000677512	0.951125	-0.0012864	0.00136945	1.00004	0.998714	1.00137
F2zwt0	e4kJBv	Dental Caries	LachnospiraceaeUCG001	Simple mode	9	-0.00106601	0.00155528	0.512449	-0.00411436	0.00198233	0.998935	0.995894	1.00198
F2zwt0	e4kJBv	Dental Caries	LachnospiraceaeUCG001	Weighted mode	9	-0.000928816	0.00140071	0.525906	-0.00367421	0.00181658	0.999072	0.996333	1.00182
FdF1G4	e4kJBv	Dental Caries	Clostridiumsensustricto1	Inverse variance weighted	2	0.00272474	0.00177603	0.124986	-0.000756273	0.00620575	1.00273	0.999244	1.00623
FUrRir	e4kJBv	Dental Caries	RuminococcaceaeUCG009	MR Egger	8	0.000822691	0.00805904	0.922017	-0.014973	0.0166184	1.00082	0.985139	1.01676
FUrRir	e4kJBv	Dental Caries	RuminococcaceaeUCG009	Weighted median	8	-0.000379587	0.000781517	0.627176	-0.00191136	0.00115219	0.99962	0.99809	1.00115
FUrRir	e4kJBv	Dental Caries	RuminococcaceaeUCG009	Inverse variance weighted	8	-0.000450515	0.00064636	0.485801	-0.00171738	0.000816351	0.99955	0.998284	1.00082
FUrRir	e4kJBv	Dental Caries	RuminococcaceaeUCG009	Simple mode	8	-0.000320274	0.00121242	0.799264	-0.00269661	0.00205607	0.99968	0.997307	1.00206
FUrRir	e4kJBv	Dental Caries	RuminococcaceaeUCG009	Weighted mode	8	-0.000320274	0.00119146	0.795828	-0.00265553	0.00201499	0.99968	0.997348	1.00202
Fy58Cd	e4kJBv	Dental Caries	Eubacteriumcoprostanoligenesgroup	MR Egger	9	0.00691214	0.0101167	0.516426	-0.0129167	0.0267409	1.00694	0.987166	1.0271
Fy58Cd	e4kJBv	Dental Caries	Eubacteriumcoprostanoligenesgroup	Weighted median	9	-0.00211978	0.00124416	0.0884198	-0.00455833	0.000318761	0.997882	0.995452	1.00032
Fy58Cd	e4kJBv	Dental Caries	Eubacteriumcoprostanoligenesgroup	Inverse variance weighted	9	-0.0018116	0.000942995	0.0547175	-0.00365987	3.67e-05	0.99819	0.996347	1.00004
Fy58Cd	e4kJBv	Dental Caries	Eubacteriumcoprostanoligenesgroup	Simple mode	9	-0.00232746	0.00200712	0.279649	-0.00626142	0.0016065	0.997675	0.993758	1.00161
Fy58Cd	e4kJBv	Dental Caries	Eubacteriumcoprostanoligenesgroup	Weighted mode	9	-0.00225277	0.00205908	0.305772	-0.00628857	0.00178304	0.99775	0.993731	1.00178
GauGG2	e4kJBv	Dental Caries	Eubacteriumeligensgroup	Inverse variance weighted	2	-0.00283482	0.00161057	0.0783854	-0.00599155	0.000321902	0.997169	0.994026	1.00032
GKIEQH	e4kJBv	Dental Caries	Sellimonas	MR Egger	7	0.00322649	0.00509532	0.554414	-0.00676033	0.0132133	1.00323	0.993262	1.0133
GKIEQH	e4kJBv	Dental Caries	Sellimonas	Weighted median	7	0.000893791	0.000577888	0.121948	-0.00023887	0.00202645	1.00089	0.999761	1.00203
GKIEQH	e4kJBv	Dental Caries	Sellimonas	Inverse variance weighted	7	0.00030395	0.000438315	0.488026	-0.000555147	0.00116305	1.0003	0.999445	1.00116
GKIEQH	e4kJBv	Dental Caries	Sellimonas	Simple mode	7	0.00107076	0.000897968	0.278109	-0.000689255	0.00283078	1.00107	0.999311	1.00283
GKIEQH	e4kJBv	Dental Caries	Sellimonas	Weighted mode	7	0.00107076	0.000908754	0.283296	-0.000710395	0.00285192	1.00107	0.99929	1.00286
gmxPI5	e4kJBv	Dental Caries	Eubacteriumoxidoreducensgroup	MR Egger	4	-0.0148078	0.0514526	0.800586	-0.115655	0.0860394	0.985301	0.890783	1.08985
gmxPI5	e4kJBv	Dental Caries	Eubacteriumoxidoreducensgroup	Weighted median	4	-0.000225047	0.00090974	0.804618	-0.00200814	0.00155804	0.999775	0.997994	1.00156
gmxPI5	e4kJBv	Dental Caries	Eubacteriumoxidoreducensgroup	Inverse variance weighted	4	-4.84e-05	0.000766826	0.949677	-0.00155137	0.00145458	0.999952	0.99845	1.00146
gmxPI5	e4kJBv	Dental Caries	Eubacteriumoxidoreducensgroup	Simple mode	4	-0.00085047	0.00142631	0.592989	-0.00364604	0.0019451	0.99915	0.996361	1.00195
gmxPI5	e4kJBv	Dental Caries	Eubacteriumoxidoreducensgroup	Weighted mode	4	-0.00085047	0.00139061	0.584044	-0.00357607	0.00187513	0.99915	0.99643	1.00188
Goyy7L	e4kJBv	Dental Caries	Lachnospira	MR Egger	4	-0.0291493	0.0188173	0.261479	-0.0660313	0.00773269	0.971271	0.936102	1.00776
Goyy7L	e4kJBv	Dental Caries	Lachnospira	Weighted median	4	-0.00240224	0.00172224	0.163065	-0.00577784	0.000973349	0.997601	0.994239	1.00097
Goyy7L	e4kJBv	Dental Caries	Lachnospira	Inverse variance weighted	4	-0.00203401	0.00142813	0.154376	-0.00483314	0.000765128	0.997968	0.995179	1.00077
Goyy7L	e4kJBv	Dental Caries	Lachnospira	Simple mode	4	-0.00273332	0.00269065	0.384497	-0.00800699	0.00254035	0.99727	0.992025	1.00254
Goyy7L	e4kJBv	Dental Caries	Lachnospira	Weighted mode	4	-0.00273332	0.00254099	0.360873	-0.00771366	0.00224702	0.99727	0.992316	1.00225
GyhLPM	e4kJBv	Dental Caries	Marvinbryantia	MR Egger	4	-0.0096029	0.0238458	0.72613	-0.0563407	0.0371349	0.990443	0.945217	1.03783
GyhLPM	e4kJBv	Dental Caries	Marvinbryantia	Weighted median	4	-0.000848268	0.00147637	0.565585	-0.00374194	0.00204541	0.999152	0.996265	1.00205
GyhLPM	e4kJBv	Dental Caries	Marvinbryantia	Inverse variance weighted	4	0.000574712	0.00218592	0.792616	-0.0037097	0.00485912	1.00057	0.996297	1.00487
GyhLPM	e4kJBv	Dental Caries	Marvinbryantia	Simple mode	4	-0.00195049	0.00244686	0.48363	-0.00674635	0.00284536	0.998051	0.993276	1.00285
GyhLPM	e4kJBv	Dental Caries	Marvinbryantia	Weighted mode	4	-0.00195049	0.00192753	0.386106	-0.00572845	0.00182747	0.998051	0.994288	1.00183
gZdRTD	e4kJBv	Dental Caries	Coprococcus3	MR Egger	7	0.00765579	0.0112979	0.528088	-0.014488	0.0297996	1.00769	0.985616	1.03025
gZdRTD	e4kJBv	Dental Caries	Coprococcus3	Weighted median	7	4.75e-05	0.00123958	0.96946	-0.00238212	0.00247703	1.00005	0.997621	1.00248
gZdRTD	e4kJBv	Dental Caries	Coprococcus3	Inverse variance weighted	7	-0.000142015	0.000984254	0.885274	-0.00207115	0.00178712	0.999858	0.997931	1.00179
gZdRTD	e4kJBv	Dental Caries	Coprococcus3	Simple mode	7	0.000612232	0.00175418	0.739002	-0.00282597	0.00405043	1.00061	0.997178	1.00406
gZdRTD	e4kJBv	Dental Caries	Coprococcus3	Weighted mode	7	0.000642609	0.00176582	0.728402	-0.00281841	0.00410362	1.00064	0.997186	1.00411
h1gL5h	e4kJBv	Dental Caries	Parasutterella	MR Egger	12	0.0070813	0.0156423	0.660425	-0.0235775	0.0377401	1.00711	0.976698	1.03846
h1gL5h	e4kJBv	Dental Caries	Parasutterella	Weighted median	12	0.00112224	0.000904368	0.214638	-0.000650319	0.0028948	1.00112	0.99935	1.0029
h1gL5h	e4kJBv	Dental Caries	Parasutterella	Inverse variance weighted	12	0.000555107	0.000869715	0.523303	-0.00114953	0.00225975	1.00056	0.998851	1.00226
h1gL5h	e4kJBv	Dental Caries	Parasutterella	Simple mode	12	0.00189066	0.00171198	0.293006	-0.00146483	0.00524614	1.00189	0.998536	1.00526
h1gL5h	e4kJBv	Dental Caries	Parasutterella	Weighted mode	12	0.00182057	0.00154232	0.262733	-0.00120238	0.00484351	1.00182	0.998798	1.00486
H2uXbv	e4kJBv	Dental Caries	Alloprevotella	MR Egger	6	-0.0047556	0.00506235	0.40071	-0.0146778	0.0051666	0.995256	0.985429	1.00518
H2uXbv	e4kJBv	Dental Caries	Alloprevotella	Weighted median	6	-0.000389619	0.000607207	0.521096	-0.00157975	0.000800507	0.99961	0.998422	1.0008
H2uXbv	e4kJBv	Dental Caries	Alloprevotella	Inverse variance weighted	6	-0.000277615	0.000474204	0.558256	-0.00120706	0.000651825	0.999722	0.998794	1.00065
H2uXbv	e4kJBv	Dental Caries	Alloprevotella	Simple mode	6	-0.00080249	0.00090231	0.414539	-0.00257102	0.000966037	0.999198	0.997432	1.00097
H2uXbv	e4kJBv	Dental Caries	Alloprevotella	Weighted mode	6	-0.00080249	0.000839645	0.383092	-0.00244819	0.000843215	0.999198	0.997555	1.00084
HBlAIE	e4kJBv	Dental Caries	Odoribacter	MR Egger	3	0.0353975	0.0658889	0.686155	-0.0937447	0.16454	1.03603	0.910515	1.17885
HBlAIE	e4kJBv	Dental Caries	Odoribacter	Weighted median	3	0.00010909	0.00188002	0.953728	-0.00357574	0.00379392	1.00011	0.996431	1.0038
HBlAIE	e4kJBv	Dental Caries	Odoribacter	Inverse variance weighted	3	0.000576825	0.00147278	0.695312	-0.00230983	0.00346348	1.00058	0.997693	1.00347
HBlAIE	e4kJBv	Dental Caries	Odoribacter	Simple mode	3	-0.000209288	0.00209947	0.929686	-0.00432425	0.00390567	0.999791	0.995685	1.00391
HBlAIE	e4kJBv	Dental Caries	Odoribacter	Weighted mode	3	-0.000194782	0.00202811	0.932245	-0.00416987	0.00378031	0.999805	0.995839	1.00379
hzMTpb	e4kJBv	Dental Caries	RuminococcaceaeUCG013	MR Egger	8	-0.00373353	0.00829162	0.668323	-0.0199851	0.012518	0.996273	0.980213	1.0126
hzMTpb	e4kJBv	Dental Caries	RuminococcaceaeUCG013	Weighted median	8	0.000912243	0.00117442	0.437301	-0.00138963	0.00321411	1.00091	0.998611	1.00322
hzMTpb	e4kJBv	Dental Caries	RuminococcaceaeUCG013	Inverse variance weighted	8	0.00078127	0.000942847	0.407315	-0.00106671	0.00262925	1.00078	0.998934	1.00263
hzMTpb	e4kJBv	Dental Caries	RuminococcaceaeUCG013	Simple mode	8	0.000723719	0.0017221	0.6869	-0.0026516	0.00409903	1.00072	0.997352	1.00411
hzMTpb	e4kJBv	Dental Caries	RuminococcaceaeUCG013	Weighted mode	8	0.000287464	0.0016637	0.86771	-0.00297339	0.00354832	1.00029	0.997031	1.00355
hzzTHZ	e4kJBv	Dental Caries	Anaerofilum	MR Egger	6	-0.00112753	0.00791717	0.893637	-0.0166452	0.0143901	0.998873	0.983493	1.01449
hzzTHZ	e4kJBv	Dental Caries	Anaerofilum	Weighted median	6	0.000346856	0.000705418	0.622929	-0.00103576	0.00172948	1.00035	0.998965	1.00173
hzzTHZ	e4kJBv	Dental Caries	Anaerofilum	Inverse variance weighted	6	0.000281296	0.000587264	0.631943	-0.000869742	0.00143233	1.00028	0.999131	1.00143
hzzTHZ	e4kJBv	Dental Caries	Anaerofilum	Simple mode	6	0.000333012	0.0010394	0.761631	-0.00170422	0.00237024	1.00033	0.998297	1.00237
hzzTHZ	e4kJBv	Dental Caries	Anaerofilum	Weighted mode	6	0.000340312	0.000974067	0.741043	-0.00156886	0.00224948	1.00034	0.998432	1.00225
i6v9Gc	e4kJBv	Dental Caries	Eubacteriumxylanophilumgroup	MR Egger	4	-0.00756243	0.0165152	0.691955	-0.0399322	0.0248073	0.992466	0.960855	1.02512
i6v9Gc	e4kJBv	Dental Caries	Eubacteriumxylanophilumgroup	Weighted median	4	0.00121203	0.00141908	0.393051	-0.00156937	0.00399344	1.00121	0.998432	1.004
i6v9Gc	e4kJBv	Dental Caries	Eubacteriumxylanophilumgroup	Inverse variance weighted	4	0.00122163	0.00120369	0.310152	-0.00113761	0.00358087	1.00122	0.998863	1.00359
i6v9Gc	e4kJBv	Dental Caries	Eubacteriumxylanophilumgroup	Simple mode	4	0.00213728	0.00179881	0.320261	-0.00138839	0.00566294	1.00214	0.998613	1.00568
i6v9Gc	e4kJBv	Dental Caries	Eubacteriumxylanophilumgroup	Weighted mode	4	0.00029531	0.00195011	0.889245	-0.00352691	0.00411753	1.0003	0.996479	1.00413
Idqlgq	e4kJBv	Dental Caries	LachnospiraceaeNC2004group	MR Egger	5	-0.0125234	0.011503	0.355925	-0.0350694	0.0100226	0.987555	0.965538	1.01007
Idqlgq	e4kJBv	Dental Caries	LachnospiraceaeNC2004group	Weighted median	5	8.38e-06	0.00101312	0.993402	-0.00197735	0.0019941	1.00001	0.998025	1.002
Idqlgq	e4kJBv	Dental Caries	LachnospiraceaeNC2004group	Inverse variance weighted	5	-0.000468093	0.000878983	0.594353	-0.0021909	0.00125471	0.999532	0.997811	1.00126
Idqlgq	e4kJBv	Dental Caries	LachnospiraceaeNC2004group	Simple mode	5	-0.000109617	0.00134466	0.938944	-0.00274515	0.00252592	0.99989	0.997259	1.00253
Idqlgq	e4kJBv	Dental Caries	LachnospiraceaeNC2004group	Weighted mode	5	-7.39e-05	0.0013276	0.958301	-0.00267596	0.00252824	0.999926	0.997328	1.00253
J0Ilmj	e4kJBv	Dental Caries	RuminococcaceaeUCG003	MR Egger	8	0.00238384	0.0124717	0.85472	-0.0220607	0.0268284	1.00239	0.978181	1.02719
J0Ilmj	e4kJBv	Dental Caries	RuminococcaceaeUCG003	Weighted median	8	0.00020456	0.00114416	0.858105	-0.002038	0.00244712	1.0002	0.997964	1.00245
J0Ilmj	e4kJBv	Dental Caries	RuminococcaceaeUCG003	Inverse variance weighted	8	0.000138434	0.000879647	0.874949	-0.00158567	0.00186254	1.00014	0.998416	1.00186
J0Ilmj	e4kJBv	Dental Caries	RuminococcaceaeUCG003	Simple mode	8	0.00124123	0.00182117	0.517425	-0.00232826	0.00481072	1.00124	0.997674	1.00482
J0Ilmj	e4kJBv	Dental Caries	RuminococcaceaeUCG003	Weighted mode	8	0.00105334	0.00170926	0.557225	-0.0022968	0.00440349	1.00105	0.997706	1.00441
jBFnUH	e4kJBv	Dental Caries	Ruminiclostridium6	MR Egger	5	0.0234183	0.0131837	0.173761	-0.00242171	0.0492582	1.02369	0.997581	1.05049
jBFnUH	e4kJBv	Dental Caries	Ruminiclostridium6	Weighted median	5	-0.00156091	0.00161722	0.334454	-0.00473066	0.00160884	0.99844	0.995281	1.00161
jBFnUH	e4kJBv	Dental Caries	Ruminiclostridium6	Inverse variance weighted	5	-0.000137068	0.00167837	0.934911	-0.00342666	0.00315253	0.999863	0.996579	1.00316
jBFnUH	e4kJBv	Dental Caries	Ruminiclostridium6	Simple mode	5	-0.00181694	0.00178768	0.366931	-0.00532079	0.00168691	0.998185	0.994693	1.00169
jBFnUH	e4kJBv	Dental Caries	Ruminiclostridium6	Weighted mode	5	-0.00178157	0.00189015	0.399276	-0.00548627	0.00192312	0.99822	0.994529	1.00192
JERcc9	e4kJBv	Dental Caries	Anaerotruncus	MR Egger	8	-0.00117262	0.0112455	0.92035	-0.0232138	0.0208686	0.998828	0.977054	1.02109
JERcc9	e4kJBv	Dental Caries	Anaerotruncus	Weighted median	8	0.00177864	0.00123828	0.150896	-0.000648398	0.00420567	1.00178	0.999352	1.00421
JERcc9	e4kJBv	Dental Caries	Anaerotruncus	Inverse variance weighted	8	0.00110768	0.000955733	0.246462	-0.000765556	0.00298092	1.00111	0.999235	1.00299
JERcc9	e4kJBv	Dental Caries	Anaerotruncus	Simple mode	8	0.00200963	0.00207026	0.364027	-0.00204807	0.00606734	1.00201	0.997954	1.00609
JERcc9	e4kJBv	Dental Caries	Anaerotruncus	Weighted mode	8	0.00200963	0.00201992	0.352922	-0.00194941	0.00596868	1.00201	0.998052	1.00599
KhnQqz	e4kJBv	Dental Caries	Akkermansia	MR Egger	9	-0.00747614	0.0126603	0.573407	-0.0322904	0.0173381	0.992552	0.968225	1.01749
KhnQqz	e4kJBv	Dental Caries	Akkermansia	Weighted median	9	-0.000459913	0.00109128	0.673429	-0.00259881	0.00167899	0.99954	0.997405	1.00168
KhnQqz	e4kJBv	Dental Caries	Akkermansia	Inverse variance weighted	9	-0.000777551	0.000884862	0.37955	-0.00251188	0.000956778	0.999223	0.997491	1.00096
KhnQqz	e4kJBv	Dental Caries	Akkermansia	Simple mode	9	0.000596346	0.00167576	0.731142	-0.00268814	0.00388084	1.0006	0.997315	1.00389
KhnQqz	e4kJBv	Dental Caries	Akkermansia	Weighted mode	9	0.000242641	0.00151962	0.877097	-0.00273581	0.0032211	1.00024	0.997268	1.00323
kPSjnE	e4kJBv	Dental Caries	Blautia	MR Egger	5	0.00955479	0.0123704	0.496151	-0.0146911	0.0338007	1.0096	0.985416	1.03438
kPSjnE	e4kJBv	Dental Caries	Blautia	Weighted median	5	-0.000823556	0.00163826	0.615174	-0.00403455	0.00238744	0.999177	0.995974	1.00239
kPSjnE	e4kJBv	Dental Caries	Blautia	Inverse variance weighted	5	-0.00169515	0.00124965	0.17494	-0.00414445	0.000754161	0.998306	0.995864	1.00075
kPSjnE	e4kJBv	Dental Caries	Blautia	Simple mode	5	-0.000562111	0.00206636	0.799063	-0.00461217	0.00348795	0.999438	0.995398	1.00349
kPSjnE	e4kJBv	Dental Caries	Blautia	Weighted mode	5	-0.000543514	0.00209414	0.808029	-0.00464802	0.00356099	0.999457	0.995363	1.00357
kqHhp6	e4kJBv	Dental Caries	Ruminococcus2	MR Egger	7	-0.0161999	0.0109834	0.200241	-0.0377274	0.00532756	0.983931	0.962975	1.00534
kqHhp6	e4kJBv	Dental Caries	Ruminococcus2	Weighted median	7	0.000804365	0.0013304	0.545443	-0.00180322	0.00341195	1.0008	0.998198	1.00342
kqHhp6	e4kJBv	Dental Caries	Ruminococcus2	Inverse variance weighted	7	0.00116729	0.000975811	0.231609	-0.000745301	0.00307988	1.00117	0.999255	1.00308
kqHhp6	e4kJBv	Dental Caries	Ruminococcus2	Simple mode	7	0.00316855	0.00201333	0.166602	-0.000777586	0.00711468	1.00317	0.999223	1.00714
kqHhp6	e4kJBv	Dental Caries	Ruminococcus2	Weighted mode	7	-0.00050423	0.00208541	0.816996	-0.00459164	0.00358318	0.999496	0.995419	1.00359
LGz0Kr	e4kJBv	Dental Caries	CandidatusSoleaferrea	MR Egger	10	-0.00650803	0.0065933	0.352518	-0.0194309	0.00641483	0.993513	0.980757	1.00644
LGz0Kr	e4kJBv	Dental Caries	CandidatusSoleaferrea	Weighted median	10	-0.000968619	0.000697339	0.164826	-0.0023354	0.000398166	0.999032	0.997667	1.0004
LGz0Kr	e4kJBv	Dental Caries	CandidatusSoleaferrea	Inverse variance weighted	10	-0.000841579	0.000618215	0.173417	-0.00205328	0.000370122	0.999159	0.997949	1.00037
LGz0Kr	e4kJBv	Dental Caries	CandidatusSoleaferrea	Simple mode	10	-0.001153	0.00115564	0.344483	-0.00341805	0.00111205	0.998848	0.996588	1.00111
LGz0Kr	e4kJBv	Dental Caries	CandidatusSoleaferrea	Weighted mode	10	-0.00104448	0.00119268	0.403938	-0.00338214	0.00129318	0.998956	0.996624	1.00129
lPHuzx	e4kJBv	Dental Caries	Erysipelatoclostridium	MR Egger	10	0.0116334	0.00722491	0.146024	-0.00252739	0.0257942	1.0117	0.997476	1.02613
lPHuzx	e4kJBv	Dental Caries	Erysipelatoclostridium	Weighted median	10	0.000655739	0.000849754	0.440303	-0.00100978	0.00232126	1.00066	0.998991	1.00232
lPHuzx	e4kJBv	Dental Caries	Erysipelatoclostridium	Inverse variance weighted	10	0.000749112	0.00071682	0.296	-0.000655854	0.00215408	1.00075	0.999344	1.00216
lPHuzx	e4kJBv	Dental Caries	Erysipelatoclostridium	Simple mode	10	0.000951687	0.0014859	0.537824	-0.00196067	0.00386404	1.00095	0.998041	1.00387
lPHuzx	e4kJBv	Dental Caries	Erysipelatoclostridium	Weighted mode	10	0.00111494	0.00134729	0.429327	-0.00152576	0.00375563	1.00112	0.998475	1.00376
LPuLRl	e4kJBv	Dental Caries	Butyrivibrio	MR Egger	9	0.00641492	0.00568785	0.296561	-0.00473327	0.0175631	1.00644	0.995278	1.01772
LPuLRl	e4kJBv	Dental Caries	Butyrivibrio	Weighted median	9	0.000407098	0.000560376	0.467549	-0.000691239	0.00150544	1.00041	0.999309	1.00151
LPuLRl	e4kJBv	Dental Caries	Butyrivibrio	Inverse variance weighted	9	0.000211712	0.000405717	0.601794	-0.000583493	0.00100692	1.00021	0.999417	1.00101
LPuLRl	e4kJBv	Dental Caries	Butyrivibrio	Simple mode	9	0.000396441	0.000872416	0.661604	-0.00131349	0.00210638	1.0004	0.998687	1.00211
LPuLRl	e4kJBv	Dental Caries	Butyrivibrio	Weighted mode	9	0.000419534	0.000904604	0.655166	-0.00135349	0.00219256	1.00042	0.998647	1.00219
LRg5j2	e4kJBv	Dental Caries	Ruminococcusgnavusgroup	MR Egger	5	-0.00751579	0.0227776	0.763125	-0.0521599	0.0371283	0.992512	0.949177	1.03783
LRg5j2	e4kJBv	Dental Caries	Ruminococcusgnavusgroup	Weighted median	5	-0.000302171	0.00102542	0.768239	-0.002312	0.00170766	0.999698	0.997691	1.00171
LRg5j2	e4kJBv	Dental Caries	Ruminococcusgnavusgroup	Inverse variance weighted	5	0.000209677	0.000741552	0.777366	-0.00124377	0.00166312	1.00021	0.998757	1.00166
LRg5j2	e4kJBv	Dental Caries	Ruminococcusgnavusgroup	Simple mode	5	-0.000533378	0.00134663	0.712263	-0.00317278	0.00210602	0.999467	0.996832	1.00211
LRg5j2	e4kJBv	Dental Caries	Ruminococcusgnavusgroup	Weighted mode	5	-0.000569029	0.00138691	0.702621	-0.00328737	0.00214931	0.999431	0.996718	1.00215
m62v7y	e4kJBv	Dental Caries	LachnospiraceaeUCG008	MR Egger	6	0.00128603	0.0135494	0.928948	-0.0252707	0.0278428	1.00129	0.975046	1.02823
m62v7y	e4kJBv	Dental Caries	LachnospiraceaeUCG008	Weighted median	6	0.000259646	0.00093041	0.780194	-0.00156396	0.00208325	1.00026	0.998437	1.00209
m62v7y	e4kJBv	Dental Caries	LachnospiraceaeUCG008	Inverse variance weighted	6	0.0011197	0.00106102	0.291284	-0.000959897	0.0031993	1.00112	0.999041	1.0032
m62v7y	e4kJBv	Dental Caries	LachnospiraceaeUCG008	Simple mode	6	-0.0003213	0.00127093	0.810483	-0.00281233	0.00216973	0.999679	0.997192	1.00217
m62v7y	e4kJBv	Dental Caries	LachnospiraceaeUCG008	Weighted mode	6	-0.000346605	0.00119032	0.782602	-0.00267963	0.00198642	0.999653	0.997324	1.00199
mbMdDF	e4kJBv	Dental Caries	RuminococcaceaeUCG002	MR Egger	10	0.000436312	0.0103958	0.967551	-0.0199394	0.020812	1.00044	0.980258	1.02103
mbMdDF	e4kJBv	Dental Caries	RuminococcaceaeUCG002	Weighted median	10	0.00223562	0.00117049	0.0561343	-5.85e-05	0.00452977	1.00224	0.999941	1.00454
mbMdDF	e4kJBv	Dental Caries	RuminococcaceaeUCG002	Inverse variance weighted	10	0.000520046	0.00100267	0.603998	-0.00144519	0.00248528	1.00052	0.998556	1.00249
mbMdDF	e4kJBv	Dental Caries	RuminococcaceaeUCG002	Simple mode	10	0.00226555	0.00205358	0.298555	-0.00175947	0.00629056	1.00227	0.998242	1.00631
mbMdDF	e4kJBv	Dental Caries	RuminococcaceaeUCG002	Weighted mode	10	0.00226555	0.00197045	0.279877	-0.00159654	0.00612763	1.00227	0.998405	1.00615
MG8xNA	e4kJBv	Dental Caries	Dorea	MR Egger	6	-0.0116261	0.012671	0.410778	-0.0364613	0.013209	0.988441	0.964195	1.0133
MG8xNA	e4kJBv	Dental Caries	Dorea	Weighted median	6	-0.00176521	0.00137287	0.198519	-0.00445603	0.000925611	0.998236	0.995554	1.00093
MG8xNA	e4kJBv	Dental Caries	Dorea	Inverse variance weighted	6	-0.00113422	0.00113253	0.316589	-0.00335398	0.00108554	0.998866	0.996652	1.00109
MG8xNA	e4kJBv	Dental Caries	Dorea	Simple mode	6	-0.00228783	0.00221545	0.349098	-0.00663011	0.00205446	0.997715	0.993392	1.00206
MG8xNA	e4kJBv	Dental Caries	Dorea	Weighted mode	6	-0.00228783	0.00218072	0.342166	-0.00656205	0.00198639	0.997715	0.993459	1.00199
MLDlJE	e4kJBv	Dental Caries	Tyzzerella3	MR Egger	3	0.00918011	0.0115106	0.571406	-0.0133808	0.031741	1.00922	0.986708	1.03225
MLDlJE	e4kJBv	Dental Caries	Tyzzerella3	Weighted median	3	-0.0003283	0.00094535	0.728382	-0.00218118	0.00152458	0.999672	0.997821	1.00153
MLDlJE	e4kJBv	Dental Caries	Tyzzerella3	Inverse variance weighted	3	-0.00019567	0.000765512	0.798255	-0.00169607	0.00130473	0.999804	0.998305	1.00131
MLDlJE	e4kJBv	Dental Caries	Tyzzerella3	Simple mode	3	-0.000794814	0.00111828	0.550948	-0.00298665	0.00139702	0.999206	0.997018	1.0014
MLDlJE	e4kJBv	Dental Caries	Tyzzerella3	Weighted mode	3	-0.000781345	0.0011255	0.559342	-0.00298732	0.00142463	0.999219	0.997017	1.00143
mUZwjf	e4kJBv	Dental Caries	Dialister	MR Egger	9	-0.00270887	0.00884673	0.768359	-0.0200485	0.0146307	0.997295	0.980151	1.01474
mUZwjf	e4kJBv	Dental Caries	Dialister	Weighted median	9	0.000120624	0.00103798	0.907485	-0.00191381	0.00215506	1.00012	0.998088	1.00216
mUZwjf	e4kJBv	Dental Caries	Dialister	Inverse variance weighted	9	-0.000737337	0.000766732	0.336219	-0.00224013	0.000765457	0.999263	0.997762	1.00077
mUZwjf	e4kJBv	Dental Caries	Dialister	Simple mode	9	0.000156702	0.00152449	0.92066	-0.0028313	0.0031447	1.00016	0.997173	1.00315
mUZwjf	e4kJBv	Dental Caries	Dialister	Weighted mode	9	0.000156702	0.00153061	0.920976	-0.0028433	0.0031567	1.00016	0.997161	1.00316
MxApu2	e4kJBv	Dental Caries	Coprococcus1	MR Egger	9	-0.00288388	0.00860008	0.747201	-0.01974	0.0139723	0.99712	0.980454	1.01407
MxApu2	e4kJBv	Dental Caries	Coprococcus1	Weighted median	9	0.00056057	0.00119103	0.637884	-0.00177385	0.00289499	1.00056	0.998228	1.0029
MxApu2	e4kJBv	Dental Caries	Coprococcus1	Inverse variance weighted	9	3.86e-05	0.000876728	0.964884	-0.00167979	0.00175699	1.00004	0.998322	1.00176
MxApu2	e4kJBv	Dental Caries	Coprococcus1	Simple mode	9	0.000190716	0.00183381	0.91973	-0.00340355	0.00378498	1.00019	0.996602	1.00379
MxApu2	e4kJBv	Dental Caries	Coprococcus1	Weighted mode	9	0.000315621	0.00178445	0.864004	-0.00318191	0.00381315	1.00032	0.996823	1.00382
n3tkBO	e4kJBv	Dental Caries	RuminococcaceaeUCG010	MR Egger	7	0.00813635	0.0129344	0.556936	-0.0172152	0.0334878	1.00817	0.982932	1.03405
n3tkBO	e4kJBv	Dental Caries	RuminococcaceaeUCG010	Weighted median	7	0.000942763	0.0012108	0.436199	-0.00143041	0.00331593	1.00094	0.998571	1.00332
n3tkBO	e4kJBv	Dental Caries	RuminococcaceaeUCG010	Inverse variance weighted	7	0.00167601	0.00088624	0.0586041	-6.1e-05	0.00341304	1.00168	0.999939	1.00342
n3tkBO	e4kJBv	Dental Caries	RuminococcaceaeUCG010	Simple mode	7	0.000232053	0.00195807	0.909531	-0.00360576	0.00406987	1.00023	0.996401	1.00408
n3tkBO	e4kJBv	Dental Caries	RuminococcaceaeUCG010	Weighted mode	7	0.000232053	0.00187409	0.9055	-0.00344116	0.00390527	1.00023	0.996565	1.00391
neowqr	e4kJBv	Dental Caries	Holdemania	MR Egger	8	0.0165906	0.0057348	0.0275865	0.00535037	0.0278308	1.01673	1.00536	1.02822
neowqr	e4kJBv	Dental Caries	Holdemania	Weighted median	8	7.11e-05	0.000928042	0.938914	-0.00174784	0.00189008	1.00007	0.998254	1.00189
neowqr	e4kJBv	Dental Caries	Holdemania	Inverse variance weighted	8	0.000939118	0.000968075	0.332003	-0.000958309	0.00283654	1.00094	0.999042	1.00284
neowqr	e4kJBv	Dental Caries	Holdemania	Simple mode	8	-0.000736082	0.00136317	0.605955	-0.00340789	0.00193573	0.999264	0.996598	1.00194
neowqr	e4kJBv	Dental Caries	Holdemania	Weighted mode	8	-0.000626789	0.00144197	0.676883	-0.00345305	0.00219948	0.999373	0.996553	1.0022
o72zPC	e4kJBv	Dental Caries	Prevotella7	MR Egger	7	-0.00660954	0.00479421	0.226491	-0.0160062	0.00278711	0.993412	0.984121	1.00279
o72zPC	e4kJBv	Dental Caries	Prevotella7	Weighted median	7	-0.000792756	0.000581379	0.1727	-0.00193226	0.000346746	0.999208	0.99807	1.00035
o72zPC	e4kJBv	Dental Caries	Prevotella7	Inverse variance weighted	7	-0.000824378	0.00046142	0.0740007	-0.00172876	8e-05	0.999176	0.998273	1.00008
o72zPC	e4kJBv	Dental Caries	Prevotella7	Simple mode	7	-0.000774814	0.000857927	0.401262	-0.00245635	0.000906722	0.999225	0.997547	1.00091
o72zPC	e4kJBv	Dental Caries	Prevotella7	Weighted mode	7	-0.000805326	0.000864333	0.387431	-0.00249942	0.000888768	0.999195	0.997504	1.00089
OIlfhC	e4kJBv	Dental Caries	Lachnoclostridium	MR Egger	5	-0.0538479	0.0202853	0.0766965	-0.0936071	-0.0140887	0.947576	0.910641	0.98601
OIlfhC	e4kJBv	Dental Caries	Lachnoclostridium	Weighted median	5	0.00130845	0.00176973	0.459696	-0.00216023	0.00477713	1.00131	0.997842	1.00479
OIlfhC	e4kJBv	Dental Caries	Lachnoclostridium	Inverse variance weighted	5	-0.00104304	0.00188631	0.580295	-0.00474022	0.00265413	0.998958	0.995271	1.00266
OIlfhC	e4kJBv	Dental Caries	Lachnoclostridium	Simple mode	5	0.0018764	0.00220956	0.443596	-0.00245434	0.00620714	1.00188	0.997549	1.00623
OIlfhC	e4kJBv	Dental Caries	Lachnoclostridium	Weighted mode	5	0.0018764	0.00240805	0.479376	-0.00284337	0.00659618	1.00188	0.997161	1.00662
oiXd5d	e4kJBv	Dental Caries	Ruminiclostridium5	MR Egger	7	-0.0538958	0.017578	0.0279077	-0.0883487	-0.0194429	0.947531	0.915442	0.980745
oiXd5d	e4kJBv	Dental Caries	Ruminiclostridium5	Weighted median	7	-0.000398294	0.00165618	0.809951	-0.0036444	0.00284781	0.999602	0.996362	1.00285
oiXd5d	e4kJBv	Dental Caries	Ruminiclostridium5	Inverse variance weighted	7	-0.000407006	0.00160079	0.7993	-0.00354456	0.00273055	0.999593	0.996462	1.00273
oiXd5d	e4kJBv	Dental Caries	Ruminiclostridium5	Simple mode	7	-0.000451254	0.00270911	0.873181	-0.00576111	0.00485861	0.999549	0.994255	1.00487
oiXd5d	e4kJBv	Dental Caries	Ruminiclostridium5	Weighted mode	7	-0.000242755	0.00242046	0.923379	-0.00498686	0.00450135	0.999757	0.995026	1.00451
OOKE78	e4kJBv	Dental Caries	Ruminococcustorquesgroup	MR Egger	7	0.0039212	0.0108544	0.732673	-0.0173535	0.0251959	1.00393	0.982796	1.02552
OOKE78	e4kJBv	Dental Caries	Ruminococcustorquesgroup	Weighted median	7	-0.000784425	0.00135115	0.561537	-0.00343268	0.00186384	0.999216	0.996573	1.00187
OOKE78	e4kJBv	Dental Caries	Ruminococcustorquesgroup	Inverse variance weighted	7	-0.000229595	0.00103943	0.825182	-0.00226688	0.00180769	0.99977	0.997736	1.00181
OOKE78	e4kJBv	Dental Caries	Ruminococcustorquesgroup	Simple mode	7	-0.00192016	0.00194165	0.360883	-0.00572579	0.00188546	0.998082	0.994291	1.00189
OOKE78	e4kJBv	Dental Caries	Ruminococcustorquesgroup	Weighted mode	7	-0.00192016	0.00195447	0.36382	-0.00575092	0.0019106	0.998082	0.994266	1.00191
OwpiVc	e4kJBv	Dental Caries	Alistipes	MR Egger	9	-0.0144191	0.0219603	0.532422	-0.0574613	0.0286231	0.985684	0.944158	1.02904
OwpiVc	e4kJBv	Dental Caries	Alistipes	Weighted median	9	-0.000738107	0.001497	0.621972	-0.00367223	0.00219602	0.999262	0.996335	1.0022
OwpiVc	e4kJBv	Dental Caries	Alistipes	Inverse variance weighted	9	0.000114332	0.00170437	0.946517	-0.00322623	0.00345489	1.00011	0.996779	1.00346
OwpiVc	e4kJBv	Dental Caries	Alistipes	Simple mode	9	-0.00107718	0.00221296	0.639483	-0.00541458	0.00326022	0.998923	0.9946	1.00327
OwpiVc	e4kJBv	Dental Caries	Alistipes	Weighted mode	9	-0.000888949	0.00211006	0.684634	-0.00502466	0.00324676	0.999111	0.994988	1.00325
ppLL4g	e4kJBv	Dental Caries	FamilyXIIIUCG001	MR Egger	3	0.0100755	0.0482445	0.868931	-0.0844836	0.104635	1.01013	0.918987	1.1103
ppLL4g	e4kJBv	Dental Caries	FamilyXIIIUCG001	Weighted median	3	0.000717968	0.00168497	0.670034	-0.00258457	0.00402051	1.00072	0.997419	1.00403
ppLL4g	e4kJBv	Dental Caries	FamilyXIIIUCG001	Inverse variance weighted	3	0.000382884	0.00132241	0.772172	-0.00220904	0.00297481	1.00038	0.997793	1.00298
ppLL4g	e4kJBv	Dental Caries	FamilyXIIIUCG001	Simple mode	3	0.001168	0.0021793	0.645619	-0.00310343	0.00543943	1.00117	0.996901	1.00545
ppLL4g	e4kJBv	Dental Caries	FamilyXIIIUCG001	Weighted mode	3	0.00121944	0.00199151	0.60267	-0.00268392	0.0051228	1.00122	0.99732	1.00514
QoDbSr	e4kJBv	Dental Caries	Paraprevotella	MR Egger	7	0.00218964	0.00535245	0.699407	-0.00830117	0.0126804	1.00219	0.991733	1.01276
QoDbSr	e4kJBv	Dental Caries	Paraprevotella	Weighted median	7	-0.000472767	0.000870153	0.586913	-0.00217827	0.00123273	0.999527	0.997824	1.00123
QoDbSr	e4kJBv	Dental Caries	Paraprevotella	Inverse variance weighted	7	-8.84e-05	0.00065117	0.891986	-0.00136472	0.00118787	0.999912	0.998636	1.00119
QoDbSr	e4kJBv	Dental Caries	Paraprevotella	Simple mode	7	-0.000631159	0.00129027	0.642089	-0.00316009	0.00189777	0.999369	0.996845	1.0019
QoDbSr	e4kJBv	Dental Caries	Paraprevotella	Weighted mode	7	-0.000604623	0.00124208	0.643683	-0.0030391	0.00182985	0.999396	0.996966	1.00183
QxHOf5	e4kJBv	Dental Caries	Ruminiclostridium9	MR Egger	6	-0.0211327	0.0136334	0.196058	-0.0478542	0.00558874	0.979089	0.953273	1.0056
QxHOf5	e4kJBv	Dental Caries	Ruminiclostridium9	Weighted median	6	0.000183271	0.00132409	0.889914	-0.00241194	0.00277848	1.00018	0.997591	1.00278
QxHOf5	e4kJBv	Dental Caries	Ruminiclostridium9	Inverse variance weighted	6	0.000660226	0.00108481	0.542782	-0.00146599	0.00278644	1.00066	0.998535	1.00279
QxHOf5	e4kJBv	Dental Caries	Ruminiclostridium9	Simple mode	6	-0.000340194	0.00212501	0.879076	-0.0045052	0.00382482	0.99966	0.995505	1.00383
QxHOf5	e4kJBv	Dental Caries	Ruminiclostridium9	Weighted mode	6	-0.000488781	0.00200339	0.816943	-0.00441542	0.00343786	0.999511	0.995594	1.00344
R6dLJH	e4kJBv	Dental Caries	Senegalimassilia	MR Egger	4	-0.0655683	0.0436043	0.271548	-0.151033	0.0198962	0.936535	0.85982	1.0201
R6dLJH	e4kJBv	Dental Caries	Senegalimassilia	Weighted median	4	4.3e-05	0.00106933	0.967922	-0.00205288	0.00213888	1.00004	0.997949	1.00214
R6dLJH	e4kJBv	Dental Caries	Senegalimassilia	Inverse variance weighted	4	-0.000512797	0.000969516	0.596861	-0.00241305	0.00138745	0.999487	0.99759	1.00139
R6dLJH	e4kJBv	Dental Caries	Senegalimassilia	Simple mode	4	0.000271516	0.00164232	0.879201	-0.00294743	0.00349046	1.00027	0.997057	1.0035
R6dLJH	e4kJBv	Dental Caries	Senegalimassilia	Weighted mode	4	0.000271516	0.0015614	0.873022	-0.00278883	0.00333186	1.00027	0.997215	1.00334
RdC12k	e4kJBv	Dental Caries	RuminococcaceaeUCG005	MR Egger	5	-0.00778193	0.0234947	0.762265	-0.0538316	0.0382677	0.992248	0.947592	1.03901
RdC12k	e4kJBv	Dental Caries	RuminococcaceaeUCG005	Weighted median	5	-0.00135866	0.00154979	0.380665	-0.00439625	0.00167893	0.998642	0.995613	1.00168
RdC12k	e4kJBv	Dental Caries	RuminococcaceaeUCG005	Inverse variance weighted	5	-0.000825314	0.00150676	0.58387	-0.00377856	0.00212793	0.999175	0.996229	1.00213
RdC12k	e4kJBv	Dental Caries	RuminococcaceaeUCG005	Simple mode	5	-0.0015886	0.00180764	0.429121	-0.00513158	0.00195438	0.998413	0.994882	1.00196
RdC12k	e4kJBv	Dental Caries	RuminococcaceaeUCG005	Weighted mode	5	-0.0015886	0.00178311	0.423321	-0.00508349	0.0019063	0.998413	0.994929	1.00191
rjJu6o	e4kJBv	Dental Caries	Prevotella9	MR Egger	8	-0.0018146	0.00766226	0.820673	-0.0168326	0.0132034	0.998187	0.983308	1.01329
rjJu6o	e4kJBv	Dental Caries	Prevotella9	Weighted median	8	-0.000550987	0.000962101	0.566854	-0.0024367	0.00133473	0.999449	0.997566	1.00134
rjJu6o	e4kJBv	Dental Caries	Prevotella9	Inverse variance weighted	8	-9.21e-05	0.000749151	0.902112	-0.00156048	0.00137619	0.999908	0.998441	1.00138
rjJu6o	e4kJBv	Dental Caries	Prevotella9	Simple mode	8	-0.00101232	0.00141032	0.496131	-0.00377654	0.00175189	0.998988	0.996231	1.00175
rjJu6o	e4kJBv	Dental Caries	Prevotella9	Weighted mode	8	-0.000994676	0.00152136	0.534118	-0.00397655	0.0019872	0.999006	0.996031	1.00199
Rp4pSk	e4kJBv	Dental Caries	Allisonella	MR Egger	6	0.000154316	0.00299935	0.961434	-0.00572441	0.00603304	1.00015	0.994292	1.00605
Rp4pSk	e4kJBv	Dental Caries	Allisonella	Weighted median	6	-0.000259622	0.000542703	0.632375	-0.00132332	0.000804075	0.99974	0.998678	1.0008
Rp4pSk	e4kJBv	Dental Caries	Allisonella	Inverse variance weighted	6	-7.53e-05	0.000458866	0.869678	-0.000974663	0.000824093	0.999925	0.999026	1.00082
Rp4pSk	e4kJBv	Dental Caries	Allisonella	Simple mode	6	-0.000302643	0.000769033	0.710144	-0.00180995	0.00120466	0.999697	0.998192	1.00121
Rp4pSk	e4kJBv	Dental Caries	Allisonella	Weighted mode	6	-0.000290357	0.000723957	0.704935	-0.00170931	0.0011286	0.99971	0.998292	1.00113
saDxJq	e4kJBv	Dental Caries	Terrisporobacter	MR Egger	3	-0.0193297	0.0154594	0.429467	-0.0496302	0.0109708	0.980856	0.951581	1.01103
saDxJq	e4kJBv	Dental Caries	Terrisporobacter	Weighted median	3	0.0021007	0.00134584	0.118552	-0.00053715	0.00473855	1.0021	0.999463	1.00475
saDxJq	e4kJBv	Dental Caries	Terrisporobacter	Inverse variance weighted	3	0.00213228	0.00101611	0.035864	0.000140698	0.00412387	1.00213	1.00014	1.00413
saDxJq	e4kJBv	Dental Caries	Terrisporobacter	Simple mode	3	0.00259163	0.00176112	0.278979	-0.000860164	0.00604342	1.00259	0.99914	1.00606
saDxJq	e4kJBv	Dental Caries	Terrisporobacter	Weighted mode	3	0.00234975	0.00165846	0.292241	-0.000900832	0.00560034	1.00235	0.9991	1.00562
sDVDR3	e4kJBv	Dental Caries	RuminococcaceaeNK4A214group	MR Egger	6	0.00108655	0.0199072	0.95909	-0.0379316	0.0401047	1.00109	0.962779	1.04092
sDVDR3	e4kJBv	Dental Caries	RuminococcaceaeNK4A214group	Weighted median	6	0.00103282	0.00127454	0.417741	-0.00146528	0.00353091	1.00103	0.998536	1.00354
sDVDR3	e4kJBv	Dental Caries	RuminococcaceaeNK4A214group	Inverse variance weighted	6	0.000481206	0.00104951	0.64659	-0.00157584	0.00253825	1.00048	0.998425	1.00254
sDVDR3	e4kJBv	Dental Caries	RuminococcaceaeNK4A214group	Simple mode	6	0.00118878	0.00170366	0.516423	-0.0021504	0.00452796	1.00119	0.997852	1.00454
sDVDR3	e4kJBv	Dental Caries	RuminococcaceaeNK4A214group	Weighted mode	6	0.0012168	0.00187213	0.544398	-0.00245258	0.00488618	1.00122	0.99755	1.0049
sex76j	e4kJBv	Dental Caries	Eubacteriumventriosumgroup	MR Egger	7	-0.000237115	0.008275	0.978249	-0.0164561	0.0159819	0.999763	0.983679	1.01611
sex76j	e4kJBv	Dental Caries	Eubacteriumventriosumgroup	Weighted median	7	0.000833487	0.00127341	0.512768	-0.00166239	0.00332937	1.00083	0.998339	1.00333
sex76j	e4kJBv	Dental Caries	Eubacteriumventriosumgroup	Inverse variance weighted	7	0.00137695	0.000963774	0.153089	-0.000512049	0.00326595	1.00138	0.999488	1.00327
sex76j	e4kJBv	Dental Caries	Eubacteriumventriosumgroup	Simple mode	7	0.000162602	0.00181073	0.931369	-0.00338642	0.00371163	1.00016	0.996619	1.00372
sex76j	e4kJBv	Dental Caries	Eubacteriumventriosumgroup	Weighted mode	7	0.000162602	0.00182689	0.931975	-0.0034181	0.0037433	1.00016	0.996588	1.00375
SISYaA	e4kJBv	Dental Caries	RuminococcaceaeUCG014	MR Egger	10	-0.00351911	0.0122287	0.780834	-0.0274874	0.0204492	0.996487	0.972887	1.02066
SISYaA	e4kJBv	Dental Caries	RuminococcaceaeUCG014	Weighted median	10	-0.000319494	0.00111444	0.774353	-0.00250379	0.0018648	0.999681	0.997499	1.00187
SISYaA	e4kJBv	Dental Caries	RuminococcaceaeUCG014	Inverse variance weighted	10	-0.00191741	0.000952176	0.0440398	-0.00378367	-5.11e-05	0.998084	0.996223	0.999949
SISYaA	e4kJBv	Dental Caries	RuminococcaceaeUCG014	Simple mode	10	0.00013247	0.00168618	0.9391	-0.00317244	0.00343738	1.00013	0.996833	1.00344
SISYaA	e4kJBv	Dental Caries	RuminococcaceaeUCG014	Weighted mode	10	0.000104085	0.00155553	0.948114	-0.00294474	0.00315292	1.0001	0.99706	1.00316
SO1VGx	e4kJBv	Dental Caries	Phascolarctobacterium	MR Egger	5	-0.038727	0.0156959	0.0902775	-0.069491	-0.0079631	0.962013	0.932869	0.992069
SO1VGx	e4kJBv	Dental Caries	Phascolarctobacterium	Weighted median	5	-0.00240739	0.00148027	0.103882	-0.00530871	0.00049394	0.997596	0.994705	1.00049
SO1VGx	e4kJBv	Dental Caries	Phascolarctobacterium	Inverse variance weighted	5	-0.00183794	0.00154304	0.233609	-0.00486229	0.00118642	0.998164	0.99515	1.00119
SO1VGx	e4kJBv	Dental Caries	Phascolarctobacterium	Simple mode	5	-0.00282143	0.00201051	0.233178	-0.00676203	0.00111917	0.997183	0.993261	1.00112
SO1VGx	e4kJBv	Dental Caries	Phascolarctobacterium	Weighted mode	5	-0.00274902	0.00196319	0.234023	-0.00659687	0.00109884	0.997255	0.993425	1.0011
TGa9cD	e4kJBv	Dental Caries	Hungatella	Inverse variance weighted	2	0.000281018	0.00144385	0.845682	-0.00254894	0.00311097	1.00028	0.997454	1.00312
THw4YY	e4kJBv	Dental Caries	LachnospiraceaeNK4A136group	MR Egger	10	-0.00580187	0.0139645	0.688715	-0.0331722	0.0215685	0.994215	0.967372	1.0218
THw4YY	e4kJBv	Dental Caries	LachnospiraceaeNK4A136group	Weighted median	10	0.000508537	0.00119463	0.670338	-0.00183294	0.00285002	1.00051	0.998169	1.00285
THw4YY	e4kJBv	Dental Caries	LachnospiraceaeNK4A136group	Inverse variance weighted	10	9.3e-05	0.000859655	0.913896	-0.00159197	0.00177787	1.00009	0.998409	1.00178
THw4YY	e4kJBv	Dental Caries	LachnospiraceaeNK4A136group	Simple mode	10	0.000685437	0.00183319	0.717132	-0.00290762	0.00427849	1.00069	0.997097	1.00429
THw4YY	e4kJBv	Dental Caries	LachnospiraceaeNK4A136group	Weighted mode	10	0.000778187	0.00188845	0.689924	-0.00292317	0.00447954	1.00078	0.997081	1.00449
tIayut	e4kJBv	Dental Caries	Adlercreutzia	MR Egger	5	-0.00229766	0.00880614	0.811043	-0.0195577	0.0149624	0.997705	0.980632	1.01507
tIayut	e4kJBv	Dental Caries	Adlercreutzia	Weighted median	5	0.000625721	0.00107637	0.56102	-0.00148396	0.0027354	1.00063	0.998517	1.00274
tIayut	e4kJBv	Dental Caries	Adlercreutzia	Inverse variance weighted	5	0.000369502	0.000848576	0.663244	-0.00129371	0.00203271	1.00037	0.998707	1.00203
tIayut	e4kJBv	Dental Caries	Adlercreutzia	Simple mode	5	0.000501155	0.00130192	0.719878	-0.00205062	0.00305293	1.0005	0.997951	1.00306
tIayut	e4kJBv	Dental Caries	Adlercreutzia	Weighted mode	5	0.000441979	0.00143436	0.773357	-0.00236936	0.00325332	1.00044	0.997633	1.00326
tRKbXr	e4kJBv	Dental Caries	Anaerostipes	MR Egger	8	0.0156374	0.0110223	0.20578	-0.00596639	0.0372411	1.01576	0.994051	1.03794
tRKbXr	e4kJBv	Dental Caries	Anaerostipes	Weighted median	8	-0.00174883	0.00122501	0.153408	-0.00414985	0.000652201	0.998253	0.995859	1.00065
tRKbXr	e4kJBv	Dental Caries	Anaerostipes	Inverse variance weighted	8	-0.00132618	0.000959202	0.166791	-0.00320622	0.000553854	0.998675	0.996799	1.00055
tRKbXr	e4kJBv	Dental Caries	Anaerostipes	Simple mode	8	-0.00287827	0.00195004	0.183454	-0.00670035	0.000943817	0.997126	0.993322	1.00094
tRKbXr	e4kJBv	Dental Caries	Anaerostipes	Weighted mode	8	-0.00276147	0.00210728	0.231403	-0.00689173	0.00136879	0.997242	0.993132	1.00137
uqucuI	e4kJBv	Dental Caries	Clostridiuminnocuumgroup	MR Egger	6	-0.0105319	0.00721303	0.218039	-0.0246694	0.00360568	0.989523	0.975632	1.00361
uqucuI	e4kJBv	Dental Caries	Clostridiuminnocuumgroup	Weighted median	6	0.000269608	0.000701754	0.700836	-0.00110583	0.00164504	1.00027	0.998895	1.00165
uqucuI	e4kJBv	Dental Caries	Clostridiuminnocuumgroup	Inverse variance weighted	6	0.000310271	0.000610294	0.611175	-0.000885905	0.00150645	1.00031	0.999114	1.00151
uqucuI	e4kJBv	Dental Caries	Clostridiuminnocuumgroup	Simple mode	6	-1.64e-05	0.00123552	0.98993	-0.00243802	0.00240524	0.999984	0.997565	1.00241
uqucuI	e4kJBv	Dental Caries	Clostridiuminnocuumgroup	Weighted mode	6	-0.000145304	0.00115979	0.905179	-0.00241849	0.00212788	0.999855	0.997584	1.00213
v1Sr7g	e4kJBv	Dental Caries	Veillonella	MR Egger	9	-0.00393328	0.0169143	0.82277	-0.0370852	0.0292187	0.996074	0.963594	1.02965
v1Sr7g	e4kJBv	Dental Caries	Veillonella	Weighted median	9	-0.000209932	0.000932029	0.821791	-0.00203671	0.00161685	0.99979	0.997965	1.00162
v1Sr7g	e4kJBv	Dental Caries	Veillonella	Inverse variance weighted	9	-0.000478369	0.000735242	0.515287	-0.00191944	0.000962706	0.999522	0.998082	1.00096
v1Sr7g	e4kJBv	Dental Caries	Veillonella	Simple mode	9	0.000130739	0.00145657	0.930686	-0.00272414	0.00298562	1.00013	0.99728	1.00299
v1Sr7g	e4kJBv	Dental Caries	Veillonella	Weighted mode	9	0.000156182	0.00133546	0.909782	-0.00246132	0.00277369	1.00016	0.997542	1.00278
vA4kMy	e4kJBv	Dental Caries	Eubacteriumruminantiumgroup	MR Egger	11	0.00613068	0.00666898	0.381925	-0.00694052	0.0192019	1.00615	0.993084	1.01939
vA4kMy	e4kJBv	Dental Caries	Eubacteriumruminantiumgroup	Weighted median	11	-0.000562551	0.000815507	0.490309	-0.00216095	0.00103584	0.999438	0.997841	1.00104
vA4kMy	e4kJBv	Dental Caries	Eubacteriumruminantiumgroup	Inverse variance weighted	11	-0.000657779	0.000651939	0.312995	-0.00193558	0.000620022	0.999342	0.998066	1.00062
vA4kMy	e4kJBv	Dental Caries	Eubacteriumruminantiumgroup	Simple mode	11	0.000352434	0.00150125	0.819132	-0.00259002	0.00329489	1.00035	0.997413	1.0033
vA4kMy	e4kJBv	Dental Caries	Eubacteriumruminantiumgroup	Weighted mode	11	0.000164719	0.00137613	0.907093	-0.00253249	0.00286193	1.00016	0.997471	1.00287
vK0DjQ	e4kJBv	Dental Caries	Bacteroides	MR Egger	7	0.000705329	0.0138882	0.961462	-0.0265156	0.0279263	1.00071	0.973833	1.02832
vK0DjQ	e4kJBv	Dental Caries	Bacteroides	Weighted median	7	0.00173771	0.00143253	0.225114	-0.00107004	0.00454547	1.00174	0.998931	1.00456
vK0DjQ	e4kJBv	Dental Caries	Bacteroides	Inverse variance weighted	7	0.00118782	0.00106142	0.263101	-0.000892555	0.0032682	1.00119	0.999108	1.00327
vK0DjQ	e4kJBv	Dental Caries	Bacteroides	Simple mode	7	0.00231555	0.00233894	0.360404	-0.00226878	0.00689987	1.00232	0.997734	1.00692
vK0DjQ	e4kJBv	Dental Caries	Bacteroides	Weighted mode	7	0.00194315	0.00224861	0.420702	-0.00246413	0.00635042	1.00195	0.997539	1.00637
vREx9i	e4kJBv	Dental Caries	Roseburia	MR Egger	6	0.00265635	0.0126051	0.843394	-0.0220497	0.0273624	1.00266	0.978192	1.02774
vREx9i	e4kJBv	Dental Caries	Roseburia	Weighted median	6	0.000657125	0.00133478	0.6225	-0.00195904	0.0032733	1.00066	0.998043	1.00328
vREx9i	e4kJBv	Dental Caries	Roseburia	Inverse variance weighted	6	0.000879895	0.00111207	0.428813	-0.00129976	0.00305954	1.00088	0.998701	1.00306
vREx9i	e4kJBv	Dental Caries	Roseburia	Simple mode	6	0.000282315	0.00184754	0.884526	-0.00333886	0.00390349	1.00028	0.996667	1.00391
vREx9i	e4kJBv	Dental Caries	Roseburia	Weighted mode	6	0.00034496	0.00186969	0.86087	-0.00331963	0.00400955	1.00035	0.996686	1.00402
WAOuZQ	e4kJBv	Dental Caries	RuminococcaceaeUCG004	MR Egger	8	0.0196967	0.0114707	0.136764	-0.00278582	0.0421793	1.01989	0.997218	1.04308
WAOuZQ	e4kJBv	Dental Caries	RuminococcaceaeUCG004	Weighted median	8	-0.000685293	0.00103089	0.506206	-0.00270584	0.00133526	0.999315	0.997298	1.00134
WAOuZQ	e4kJBv	Dental Caries	RuminococcaceaeUCG004	Inverse variance weighted	8	0.000141039	0.000814914	0.862594	-0.00145619	0.00173827	1.00014	0.998545	1.00174
WAOuZQ	e4kJBv	Dental Caries	RuminococcaceaeUCG004	Simple mode	8	-0.000907203	0.00166726	0.603245	-0.00417503	0.00236062	0.999093	0.995834	1.00236
WAOuZQ	e4kJBv	Dental Caries	RuminococcaceaeUCG004	Weighted mode	8	-0.000845831	0.0016708	0.628237	-0.0041206	0.00242894	0.999155	0.995888	1.00243
wIR3Ut	e4kJBv	Dental Caries	Intestinibacter	MR Egger	7	0.00167189	0.00982538	0.871555	-0.0175858	0.0209296	1.00167	0.982568	1.02115
wIR3Ut	e4kJBv	Dental Caries	Intestinibacter	Weighted median	7	-0.00151071	0.0012511	0.227239	-0.00396287	0.000941451	0.99849	0.996045	1.00094
wIR3Ut	e4kJBv	Dental Caries	Intestinibacter	Inverse variance weighted	7	-0.00184386	0.000979971	0.0598974	-0.0037646	7.69e-05	0.998158	0.996242	1.00008
wIR3Ut	e4kJBv	Dental Caries	Intestinibacter	Simple mode	7	-0.000828166	0.00193286	0.683266	-0.00461657	0.00296024	0.999172	0.995394	1.00296
wIR3Ut	e4kJBv	Dental Caries	Intestinibacter	Weighted mode	7	-0.000956181	0.00177313	0.609118	-0.00443151	0.00251915	0.999044	0.995578	1.00252
ww5wMv	e4kJBv	Dental Caries	DefluviitaleaceaeUCG011	MR Egger	3	-0.0394686	0.0182161	0.275277	-0.0751721	-0.00376503	0.9613	0.927584	0.996242
ww5wMv	e4kJBv	Dental Caries	DefluviitaleaceaeUCG011	Weighted median	3	-0.000292606	0.00158938	0.853935	-0.0034078	0.00282259	0.999707	0.996598	1.00283
ww5wMv	e4kJBv	Dental Caries	DefluviitaleaceaeUCG011	Inverse variance weighted	3	-9.24e-05	0.00178749	0.958764	-0.0035959	0.00341105	0.999908	0.996411	1.00342
ww5wMv	e4kJBv	Dental Caries	DefluviitaleaceaeUCG011	Simple mode	3	-0.000872789	0.00227779	0.738484	-0.00533725	0.00359168	0.999128	0.994677	1.0036
ww5wMv	e4kJBv	Dental Caries	DefluviitaleaceaeUCG011	Weighted mode	3	-0.000637917	0.00212308	0.792177	-0.00479916	0.00352333	0.999362	0.995212	1.00353
X0XLg0	e4kJBv	Dental Caries	Catenibacterium	MR Egger	4	0.0105994	0.00750018	0.293143	-0.00410099	0.0252997	1.01066	0.995907	1.02562
X0XLg0	e4kJBv	Dental Caries	Catenibacterium	Weighted median	4	-0.000345345	0.000738826	0.640196	-0.00179345	0.00110275	0.999655	0.998208	1.0011
X0XLg0	e4kJBv	Dental Caries	Catenibacterium	Inverse variance weighted	4	-0.000320891	0.000626449	0.608485	-0.00154873	0.000906949	0.999679	0.998452	1.00091
X0XLg0	e4kJBv	Dental Caries	Catenibacterium	Simple mode	4	-0.000851815	0.00114956	0.512429	-0.00310496	0.00140133	0.999149	0.9969	1.0014
X0XLg0	e4kJBv	Dental Caries	Catenibacterium	Weighted mode	4	-0.000729601	0.00113325	0.56553	-0.00295077	0.00149157	0.999271	0.997054	1.00149
X1IajA	e4kJBv	Dental Caries	Fusicatenibacter	MR Egger	9	-0.0182584	0.00814574	0.0599485	-0.034224	-0.00229271	0.981907	0.966355	0.99771
X1IajA	e4kJBv	Dental Caries	Fusicatenibacter	Weighted median	9	0.000422864	0.00131907	0.74853	-0.00216251	0.00300824	1.00042	0.99784	1.00301
X1IajA	e4kJBv	Dental Caries	Fusicatenibacter	Inverse variance weighted	9	-0.000363061	0.00107432	0.735404	-0.00246872	0.0017426	0.999637	0.997534	1.00174
X1IajA	e4kJBv	Dental Caries	Fusicatenibacter	Simple mode	9	0.000842194	0.00225528	0.718528	-0.00357815	0.00526253	1.00084	0.996428	1.00528
X1IajA	e4kJBv	Dental Caries	Fusicatenibacter	Weighted mode	9	0.000802008	0.00205694	0.706784	-0.0032296	0.00483362	1.0008	0.996776	1.00485
X2nKJI	e4kJBv	Dental Caries	Peptococcus	MR Egger	5	-0.00327792	0.0059308	0.618987	-0.0149023	0.00834645	0.996727	0.985208	1.00838
X2nKJI	e4kJBv	Dental Caries	Peptococcus	Weighted median	5	-0.000304226	0.000848655	0.719984	-0.00196759	0.00135914	0.999696	0.998034	1.00136
X2nKJI	e4kJBv	Dental Caries	Peptococcus	Inverse variance weighted	5	-0.0010817	0.000667832	0.105293	-0.00239065	0.000227251	0.998919	0.997612	1.00023
X2nKJI	e4kJBv	Dental Caries	Peptococcus	Simple mode	5	-0.000155442	0.00126641	0.908231	-0.0026376	0.00232672	0.999845	0.997366	1.00233
X2nKJI	e4kJBv	Dental Caries	Peptococcus	Weighted mode	5	-0.000155442	0.00116059	0.899923	-0.0024302	0.00211931	0.999845	0.997573	1.00212
x35DyX	e4kJBv	Dental Caries	Flavonifractor	MR Egger	3	0.0316573	0.0346555	0.528764	-0.0362675	0.0995821	1.03216	0.964382	1.10471
x35DyX	e4kJBv	Dental Caries	Flavonifractor	Weighted median	3	0.000344131	0.00167291	0.837019	-0.00293478	0.00362304	1.00034	0.99707	1.00363
x35DyX	e4kJBv	Dental Caries	Flavonifractor	Inverse variance weighted	3	0.000332955	0.00184775	0.856999	-0.00328863	0.00395454	1.00033	0.996717	1.00396
x35DyX	e4kJBv	Dental Caries	Flavonifractor	Simple mode	3	0.000832546	0.00232021	0.754067	-0.00371507	0.00538017	1.00083	0.996292	1.00539
x35DyX	e4kJBv	Dental Caries	Flavonifractor	Weighted mode	3	0.000477647	0.0022997	0.854693	-0.00402977	0.00498506	1.00048	0.995978	1.005
XJblJg	e4kJBv	Dental Caries	Butyricimonas	MR Egger	10	-0.00758865	0.0077841	0.358167	-0.0228455	0.00766819	0.99244	0.977413	1.0077
XJblJg	e4kJBv	Dental Caries	Butyricimonas	Weighted median	10	6.83e-05	0.000840418	0.935245	-0.00157894	0.0017155	1.00007	0.998422	1.00172
XJblJg	e4kJBv	Dental Caries	Butyricimonas	Inverse variance weighted	10	8.96e-05	0.000673401	0.894154	-0.00123027	0.00140946	1.00009	0.99877	1.00141
XJblJg	e4kJBv	Dental Caries	Butyricimonas	Simple mode	10	-0.000143184	0.00125807	0.911885	-0.00260901	0.00232264	0.999857	0.997394	1.00233
XJblJg	e4kJBv	Dental Caries	Butyricimonas	Weighted mode	10	-7.22e-05	0.00130457	0.957065	-0.00262916	0.00248473	0.999928	0.997374	1.00249
xVcSWg	e4kJBv	Dental Caries	FamilyXIIIAD3011group	MR Egger	4	-0.0260909	0.0382067	0.565166	-0.100976	0.0487942	0.974247	0.903955	1.05
xVcSWg	e4kJBv	Dental Caries	FamilyXIIIAD3011group	Weighted median	4	-0.0011699	0.00144228	0.417281	-0.00399678	0.00165697	0.998831	0.996011	1.00166
xVcSWg	e4kJBv	Dental Caries	FamilyXIIIAD3011group	Inverse variance weighted	4	-0.0019583	0.00122189	0.109006	-0.0043532	0.000436607	0.998044	0.995656	1.00044
xVcSWg	e4kJBv	Dental Caries	FamilyXIIIAD3011group	Simple mode	4	-0.00107805	0.00190359	0.610772	-0.00480908	0.00265298	0.998923	0.995202	1.00266
xVcSWg	e4kJBv	Dental Caries	FamilyXIIIAD3011group	Weighted mode	4	-0.00107084	0.00202319	0.633273	-0.0050363	0.00289462	0.99893	0.994976	1.0029
YfTDCh	e4kJBv	Dental Caries	Oscillospira	MR Egger	4	-0.0137315	0.0172386	0.509244	-0.0475192	0.0200563	0.986362	0.953592	1.02026
YfTDCh	e4kJBv	Dental Caries	Oscillospira	Weighted median	4	-0.00240954	0.00128888	0.0615544	-0.00493574	0.000116653	0.997593	0.995076	1.00012
YfTDCh	e4kJBv	Dental Caries	Oscillospira	Inverse variance weighted	4	-0.00219485	0.00106016	0.0384238	-0.00427276	-0.000116941	0.997808	0.995736	0.999883
YfTDCh	e4kJBv	Dental Caries	Oscillospira	Simple mode	4	-0.00306805	0.00172521	0.173402	-0.00644945	0.000313361	0.996937	0.993571	1.00031
YfTDCh	e4kJBv	Dental Caries	Oscillospira	Weighted mode	4	-0.00302615	0.00174367	0.181056	-0.00644375	0.000391437	0.996978	0.993577	1.00039
YphGrX	e4kJBv	Dental Caries	Olsenella	MR Egger	8	0.00624974	0.00587396	0.328274	-0.00526322	0.0177627	1.00627	0.994751	1.01792
YphGrX	e4kJBv	Dental Caries	Olsenella	Weighted median	8	0.000166852	0.000608766	0.784021	-0.00102633	0.00136003	1.00017	0.998974	1.00136
YphGrX	e4kJBv	Dental Caries	Olsenella	Inverse variance weighted	8	-8.74e-05	0.000536769	0.870668	-0.00113946	0.000964675	0.999913	0.998861	1.00097
YphGrX	e4kJBv	Dental Caries	Olsenella	Simple mode	8	0.000203752	0.000951063	0.83647	-0.00166033	0.00206784	1.0002	0.998341	1.00207
YphGrX	e4kJBv	Dental Caries	Olsenella	Weighted mode	8	0.000145976	0.000905976	0.876546	-0.00162974	0.00192169	1.00015	0.998372	1.00192
z0FDSf	e4kJBv	Dental Caries	Collinsella	MR Egger	5	0.0312975	0.0145632	0.120812	0.00275373	0.0598413	1.03179	1.00276	1.06167
z0FDSf	e4kJBv	Dental Caries	Collinsella	Weighted median	5	-0.00111398	0.00155731	0.47441	-0.0041663	0.00193835	0.998887	0.995842	1.00194
z0FDSf	e4kJBv	Dental Caries	Collinsella	Inverse variance weighted	5	-7.13e-05	0.00134608	0.957753	-0.00270962	0.00256701	0.999929	0.997294	1.00257
z0FDSf	e4kJBv	Dental Caries	Collinsella	Simple mode	5	-0.00143132	0.00190308	0.493821	-0.00516136	0.00229871	0.99857	0.994852	1.0023
z0FDSf	e4kJBv	Dental Caries	Collinsella	Weighted mode	5	-0.001366	0.00185792	0.502979	-0.00500753	0.00227552	0.998635	0.995005	1.00228
Z68nF2	e4kJBv	Dental Caries	LachnospiraceaeFCS020group	MR Egger	8	0.0118068	0.0109304	0.321559	-0.00961686	0.0332304	1.01188	0.990429	1.03379
Z68nF2	e4kJBv	Dental Caries	LachnospiraceaeFCS020group	Weighted median	8	0.000364221	0.00107318	0.73432	-0.00173921	0.00246766	1.00036	0.998262	1.00247
Z68nF2	e4kJBv	Dental Caries	LachnospiraceaeFCS020group	Inverse variance weighted	8	-0.000243053	0.000855351	0.776291	-0.00191954	0.00143343	0.999757	0.998082	1.00143
Z68nF2	e4kJBv	Dental Caries	LachnospiraceaeFCS020group	Simple mode	8	0.000654431	0.00164244	0.702173	-0.00256476	0.00387362	1.00065	0.997439	1.00388
Z68nF2	e4kJBv	Dental Caries	LachnospiraceaeFCS020group	Weighted mode	8	0.000654431	0.00153254	0.68219	-0.00234936	0.00365822	1.00065	0.997653	1.00366
Z7EBoZ	e4kJBv	Dental Caries	LachnospiraceaeND3007group	MR Egger	4	-0.0131754	0.0215808	0.603657	-0.0554738	0.029123	0.986911	0.946037	1.02955
Z7EBoZ	e4kJBv	Dental Caries	LachnospiraceaeND3007group	Weighted median	4	-0.000223924	0.00162971	0.890714	-0.00341816	0.00297031	0.999776	0.996588	1.00297
Z7EBoZ	e4kJBv	Dental Caries	LachnospiraceaeND3007group	Inverse variance weighted	4	0.00041978	0.0013062	0.747926	-0.00214037	0.00297993	1.00042	0.997862	1.00298
Z7EBoZ	e4kJBv	Dental Caries	LachnospiraceaeND3007group	Simple mode	4	-0.00047405	0.00238307	0.855041	-0.00514488	0.00419677	0.999526	0.994868	1.00421
Z7EBoZ	e4kJBv	Dental Caries	LachnospiraceaeND3007group	Weighted mode	4	-0.000452332	0.0022697	0.854777	-0.00490094	0.00399628	0.999548	0.995111	1.004
zqEGjv	e4kJBv	Dental Caries	LachnospiraceaeUCG004	MR Egger	8	-0.00454785	0.0144411	0.763484	-0.0328524	0.0237567	0.995462	0.967681	1.02404
zqEGjv	e4kJBv	Dental Caries	LachnospiraceaeUCG004	Weighted median	8	0.000210367	0.0010827	0.845943	-0.00191173	0.00233247	1.00021	0.99809	1.00234
zqEGjv	e4kJBv	Dental Caries	LachnospiraceaeUCG004	Inverse variance weighted	8	-1.13e-05	0.00087504	0.989697	-0.00172638	0.00170378	0.999989	0.998275	1.00171
zqEGjv	e4kJBv	Dental Caries	LachnospiraceaeUCG004	Simple mode	8	0.000351221	0.0016553	0.838014	-0.00289318	0.00359562	1.00035	0.997111	1.0036
zqEGjv	e4kJBv	Dental Caries	LachnospiraceaeUCG004	Weighted mode	8	0.000393247	0.00176451	0.830005	-0.0030652	0.00385169	1.00039	0.996939	1.00386
zVKgmG	e4kJBv	Dental Caries	Barnesiella	MR Egger	5	-0.00695759	0.0105479	0.556616	-0.0276315	0.0137163	0.993067	0.972747	1.01381
zVKgmG	e4kJBv	Dental Caries	Barnesiella	Weighted median	5	-0.000807213	0.00138644	0.560419	-0.00352464	0.00191022	0.999193	0.996482	1.00191
zVKgmG	e4kJBv	Dental Caries	Barnesiella	Inverse variance weighted	5	-4.04e-06	0.00107785	0.997013	-0.00211662	0.00210855	0.999996	0.997886	1.00211
zVKgmG	e4kJBv	Dental Caries	Barnesiella	Simple mode	5	-0.00125204	0.00195011	0.555796	-0.00507426	0.00257018	0.998749	0.994939	1.00257
zVKgmG	e4kJBv	Dental Caries	Barnesiella	Weighted mode	5	-0.00121253	0.00193446	0.564785	-0.00500408	0.00257902	0.998788	0.995008	1.00258
Zx9gIp	e4kJBv	Dental Caries	Desulfovibrio	MR Egger	4	-0.00499037	0.0124369	0.727044	-0.0293667	0.019386	0.995022	0.97106	1.01958
Zx9gIp	e4kJBv	Dental Caries	Desulfovibrio	Weighted median	4	-0.000527031	0.00121971	0.665672	-0.00291766	0.0018636	0.999473	0.997087	1.00187
Zx9gIp	e4kJBv	Dental Caries	Desulfovibrio	Inverse variance weighted	4	-0.000457913	0.00104183	0.660278	-0.00249989	0.00158407	0.999542	0.997503	1.00159
Zx9gIp	e4kJBv	Dental Caries	Desulfovibrio	Simple mode	4	-0.000856358	0.00162281	0.634247	-0.00403707	0.00232435	0.999144	0.995971	1.00233
Zx9gIp	e4kJBv	Dental Caries	Desulfovibrio	Weighted mode	4	-0.000765508	0.001631	0.670825	-0.00396226	0.00243124	0.999235	0.996046	1.00243
zY0PeW	e4kJBv	Dental Caries	Streptococcus	MR Egger	5	0.00105203	0.0101349	0.923876	-0.0188124	0.0209164	1.00105	0.981363	1.02114
zY0PeW	e4kJBv	Dental Caries	Streptococcus	Weighted median	5	6.98e-05	0.00148082	0.962405	-0.00283261	0.00297221	1.00007	0.997171	1.00298
zY0PeW	e4kJBv	Dental Caries	Streptococcus	Inverse variance weighted	5	-0.000296806	0.0011681	0.799424	-0.00258629	0.00199268	0.999703	0.997417	1.00199
zY0PeW	e4kJBv	Dental Caries	Streptococcus	Simple mode	5	0.000131348	0.00181233	0.945704	-0.00342083	0.00368352	1.00013	0.996585	1.00369
zY0PeW	e4kJBv	Dental Caries	Streptococcus	Weighted mode	5	0.000104239	0.00179629	0.956508	-0.00341649	0.00362496	1.0001	0.996589	1.00363
