# Supplementary material for: Causal relationship between gut microbiota and dental caries: a two-sample mendelian randomization study
Source: BDJ Open. 2025 Apr 10;11:35. doi: 10.1038/s41405-025-00328-6 (PMC11986140; doi:10.1038/s41405-025-00328-6)
Supplement: Supplementary file 5 — Table S5 [file 41405_2025_328_MOESM5_ESM.xlsx]

## Sheet: table.SNP
SNP	effect_allele.exposure	other_allele.exposure	effect_allele.outcome	other_allele.outcome	beta.exposure	beta.outcome	eaf.exposure	eaf.outcome	remove	palindromic	ambiguous	id.outcome	se.outcome	pval.outcome	outcome	mr_keep.outcome	pval_origin.outcome	data_source.outcome	chr.exposure	pos.exposure	se.exposure	pval.exposure	samplesize.exposure	exposure	mr_keep.exposure	pval_origin.exposure	id.exposure	data_source.exposure	action	SNP_index	mr_keep	samplesize.outcome
rs1000888	C	G	C	G	-0.0585038	9.18217e-05	0.3956	0.389371	FALSE	TRUE	FALSE	e4kJBv	0.000139972	0.51	Dental Caries	TRUE	reported	textfile	13	23343542	0.013219	9.71299e-06	12090	Intestinimonas	TRUE	reported	Bwg6dy	textfile	2	1	TRUE	NA
rs11258178	A	G	A	G	0.0660742	3.27427e-05	0.4145	0.371362	FALSE	FALSE	FALSE	e4kJBv	0.000141228	0.82	Dental Caries	TRUE	reported	textfile	10	13124513	0.0134139	6.98195e-07	11766	Intestinimonas	TRUE	reported	Bwg6dy	textfile	2	1	TRUE	NA
rs12566247	T	A	T	A	0.0637084	-9.44025e-05	0.3479	0.339238	FALSE	TRUE	FALSE	e4kJBv	0.000144536	0.51	Dental Caries	TRUE	reported	textfile	1	43767569	0.0135355	2.19054e-06	12076	Intestinimonas	TRUE	reported	Bwg6dy	textfile	2	1	TRUE	NA
rs1859797	G	A	G	A	0.060368	-8.54419e-05	0.504	0.467041	FALSE	FALSE	FALSE	e4kJBv	0.000137395	0.53	Dental Caries	TRUE	reported	textfile	7	22007303	0.0131793	4.12235e-06	11766	Intestinimonas	TRUE	reported	Bwg6dy	textfile	2	1	TRUE	NA
rs2276760	A	G	A	G	-0.0685234	4.43628e-05	0.2197	0.216391	FALSE	FALSE	FALSE	e4kJBv	0.000166059	0.79	Dental Caries	TRUE	reported	textfile	3	150620956	0.0152546	7.84062e-06	12081	Intestinimonas	TRUE	reported	Bwg6dy	textfile	2	1	TRUE	NA
rs2930225	G	T	G	T	0.0729524	-2.75543e-05	0.2584	0.268183	FALSE	FALSE	FALSE	e4kJBv	0.000153528	0.86	Dental Caries	TRUE	reported	textfile	16	85327902	0.0152948	1.34622e-06	12003	Intestinimonas	TRUE	reported	Bwg6dy	textfile	2	1	TRUE	NA
rs6934519	C	T	C	T	0.0692373	2.6275e-05	0.2753	0.256092	FALSE	FALSE	FALSE	e4kJBv	0.000156086	0.87	Dental Caries	TRUE	reported	textfile	6	67200802	0.0151154	8.56956e-06	12089	Intestinimonas	TRUE	reported	Bwg6dy	textfile	2	1	TRUE	NA
rs716604	A	G	A	G	0.0818068	-0.000114501	0.1879	0.178963	FALSE	FALSE	FALSE	e4kJBv	0.000177639	0.52	Dental Caries	TRUE	reported	textfile	2	6514088	0.0165992	8.5663e-07	12090	Intestinimonas	TRUE	reported	Bwg6dy	textfile	2	1	TRUE	NA
rs7170984	T	C	T	C	-0.0658116	-0.000456703	0.2903	0.310877	FALSE	FALSE	FALSE	e4kJBv	0.000150212	0.00239999	Dental Caries	TRUE	reported	textfile	15	93819735	0.0140767	2.98356e-06	12090	Intestinimonas	TRUE	reported	Bwg6dy	textfile	2	1	TRUE	NA
rs9823439	T	C	T	C	-0.0581947	-8.71805e-05	0.4414	0.465314	FALSE	FALSE	FALSE	e4kJBv	0.000137886	0.53	Dental Caries	TRUE	reported	textfile	3	17187502	0.0131455	9.85876e-06	11766	Intestinimonas	TRUE	reported	Bwg6dy	textfile	2	1	TRUE	NA
rs10031059	T	C	T	C	-0.121167	1.88736e-05	0.2207	0.231512	FALSE	FALSE	FALSE	e4kJBv	0.000161648	0.91	Dental Caries	TRUE	reported	textfile	4	35358594	0.0225844	1.23637e-07	5526	Peptococcus	TRUE	reported	X2nKJI	textfile	2	1	TRUE	NA
rs2054133	G	A	G	A	0.0895433	5.29636e-06	0.4742	0.513386	FALSE	FALSE	FALSE	e4kJBv	0.000137953	0.97	Dental Caries	TRUE	reported	textfile	2	33691809	0.0188332	2.14166e-06	5657	Peptococcus	TRUE	reported	X2nKJI	textfile	2	1	TRUE	NA
rs413827	G	A	G	A	0.110229	-0.000346729	0.2127	0.205702	FALSE	FALSE	FALSE	e4kJBv	0.000169165	0.04	Dental Caries	TRUE	reported	textfile	14	57985112	0.0237523	3.30085e-06	5482	Peptococcus	TRUE	reported	X2nKJI	textfile	2	1	TRUE	NA
rs7033353	T	G	T	G	0.090152	-3.19731e-05	0.4195	0.399842	FALSE	FALSE	FALSE	e4kJBv	0.000138778	0.82	Dental Caries	TRUE	reported	textfile	9	104595848	0.018995	2.21957e-06	5657	Peptococcus	TRUE	reported	X2nKJI	textfile	2	1	TRUE	NA
rs7766680	G	C	G	C	0.0976832	-0.000207853	0.2485	0.280215	FALSE	TRUE	FALSE	e4kJBv	0.000152112	0.17	Dental Caries	TRUE	reported	textfile	6	162239191	0.0214155	3.50768e-06	5655	Peptococcus	TRUE	reported	X2nKJI	textfile	2	1	TRUE	NA
rs10065321	T	C	T	C	-0.0512828	-4.12442e-05	0.3678	0.417342	FALSE	FALSE	FALSE	e4kJBv	0.000138797	0.77	Dental Caries	TRUE	reported	textfile	5	141857415	0.0108105	2.10155e-06	17589	Subdoligranulum	TRUE	reported	cHhBxi	textfile	2	1	TRUE	NA
rs10497836	C	T	C	T	-0.0524065	0.000116146	0.2803	0.269112	FALSE	FALSE	FALSE	e4kJBv	0.00015352	0.450001	Dental Caries	TRUE	reported	textfile	2	200288718	0.0118697	8.37954e-06	17579	Subdoligranulum	TRUE	reported	cHhBxi	textfile	2	1	TRUE	NA
rs1667315	G	A	G	A	0.0485017	0.000292601	0.4374	0.432267	FALSE	FALSE	FALSE	e4kJBv	0.000137895	0.0340001	Dental Caries	TRUE	reported	textfile	2	232408743	0.0107452	6.72143e-06	17586	Subdoligranulum	TRUE	reported	cHhBxi	textfile	2	1	TRUE	NA
rs35940633	G	A	G	A	-0.0511008	0.000131031	0.3628	0.377764	FALSE	FALSE	FALSE	e4kJBv	0.000141065	0.35	Dental Caries	TRUE	reported	textfile	14	86933898	0.011001	4.21698e-06	17582	Subdoligranulum	TRUE	reported	cHhBxi	textfile	2	1	TRUE	NA
rs3761728	T	G	T	G	-0.0543458	1.64691e-05	0.2425	0.299952	FALSE	FALSE	FALSE	e4kJBv	0.000148599	0.91	Dental Caries	TRUE	reported	textfile	4	48990885	0.0118866	3.86747e-06	17570	Subdoligranulum	TRUE	reported	cHhBxi	textfile	2	1	TRUE	NA
rs10070053	A	G	A	G	0.0594312	0.000136386	0.4076	0.407131	FALSE	FALSE	FALSE	e4kJBv	0.000139665	0.33	Dental Caries	TRUE	reported	textfile	5	34794789	0.0135375	7.64883e-06	11473	Coprococcus2	TRUE	reported	EpWV31	textfile	2	1	TRUE	NA
rs12634070	T	C	T	C	0.0736486	-0.000129262	0.1928	0.213062	FALSE	FALSE	FALSE	e4kJBv	0.000167768	0.44	Dental Caries	TRUE	reported	textfile	3	180544880	0.0164921	9.95104e-06	11457	Coprococcus2	TRUE	reported	EpWV31	textfile	2	1	TRUE	NA
rs2482516	C	T	C	T	0.0754415	7.54779e-06	0.2256	0.204649	FALSE	FALSE	FALSE	e4kJBv	0.00017015	0.96	Dental Caries	TRUE	reported	textfile	9	25554068	0.0164619	4.72333e-06	11483	Coprococcus2	TRUE	reported	EpWV31	textfile	2	1	TRUE	NA
rs35890118	A	G	A	G	-0.066536	-6.17959e-05	0.3171	0.280166	FALSE	FALSE	FALSE	e4kJBv	0.000152059	0.68	Dental Caries	TRUE	reported	textfile	10	129715759	0.0147661	8.25962e-06	11478	Coprococcus2	TRUE	reported	EpWV31	textfile	2	1	TRUE	NA
rs6677933	C	T	C	T	-0.0804405	0.000152525	0.2416	0.220054	FALSE	FALSE	FALSE	e4kJBv	0.00016616	0.36	Dental Caries	TRUE	reported	textfile	1	112139008	0.0164216	1.18501e-06	11483	Coprococcus2	TRUE	reported	EpWV31	textfile	2	1	TRUE	NA
rs72680320	T	C	T	C	-0.0649382	-8.67223e-05	0.4135	0.434334	FALSE	FALSE	FALSE	e4kJBv	0.000137556	0.53	Dental Caries	TRUE	reported	textfile	4	131125786	0.013919	2.27115e-06	11009	Coprococcus2	TRUE	reported	EpWV31	textfile	2	1	TRUE	NA
rs9426473	A	G	A	G	0.0727361	4.19927e-05	0.2793	0.215657	FALSE	FALSE	FALSE	e4kJBv	0.000166569	0.8	Dental Caries	TRUE	reported	textfile	1	4210455	0.0161662	6.30687e-06	11486	Coprococcus2	TRUE	reported	EpWV31	textfile	2	1	TRUE	NA
rs10074000	T	C	T	C	-0.102648	-0.000245393	0.4135	0.403357	FALSE	FALSE	FALSE	e4kJBv	0.000139926	0.0790005	Dental Caries	TRUE	reported	textfile	5	113126539	0.0227508	6.99943e-06	4048	Clostridiuminnocuumgroup	TRUE	reported	uqucuI	textfile	2	1	TRUE	NA
rs10506058	A	G	A	G	0.0997048	2.27502e-05	0.3966	0.406323	FALSE	FALSE	FALSE	e4kJBv	0.000138904	0.87	Dental Caries	TRUE	reported	textfile	12	30268485	0.0221926	8.92443e-06	4163	Clostridiuminnocuumgroup	TRUE	reported	uqucuI	textfile	2	1	TRUE	NA
rs1948423	T	A	T	A	-0.108859	-0.000177046	0.3082	0.307413	FALSE	TRUE	FALSE	e4kJBv	0.000150202	0.24	Dental Caries	TRUE	reported	textfile	3	103025517	0.023425	3.4941e-06	4165	Clostridiuminnocuumgroup	TRUE	reported	uqucuI	textfile	2	1	TRUE	NA
rs6890185	T	C	T	C	0.113424	-0.00016416	0.3111	0.329686	FALSE	FALSE	FALSE	e4kJBv	0.000145137	0.26	Dental Caries	TRUE	reported	textfile	5	71186626	0.0233137	1.12244e-06	4166	Clostridiuminnocuumgroup	TRUE	reported	uqucuI	textfile	2	1	TRUE	NA
rs71564433	T	A	T	A	-0.126746	0.000128787	0.1789	0.198376	FALSE	TRUE	FALSE	e4kJBv	0.0001732	0.46	Dental Caries	TRUE	reported	textfile	6	143718234	0.0274657	7.8001e-06	4164	Clostridiuminnocuumgroup	TRUE	reported	uqucuI	textfile	2	1	TRUE	NA
rs77845139	A	G	A	G	-0.114993	-3.89354e-05	0.2952	0.261925	FALSE	FALSE	FALSE	e4kJBv	0.000157165	0.8	Dental Caries	TRUE	reported	textfile	15	59704208	0.0257186	8.40622e-06	4048	Clostridiuminnocuumgroup	TRUE	reported	uqucuI	textfile	2	1	TRUE	NA
rs1007475	G	T	G	T	0.118065	0.000138833	0.2942	0.309571	FALSE	FALSE	FALSE	e4kJBv	0.000147893	0.35	Dental Caries	TRUE	reported	textfile	6	148403405	0.0261271	7.92312e-06	3482	Butyrivibrio	TRUE	reported	LPuLRl	textfile	2	1	TRUE	NA
rs16934069	T	C	T	C	-0.133784	-2.12237e-05	0.1988	0.203686	FALSE	FALSE	FALSE	e4kJBv	0.000171524	0.9	Dental Caries	TRUE	reported	textfile	9	119693164	0.0299444	8.8591e-06	3482	Butyrivibrio	TRUE	reported	LPuLRl	textfile	2	1	TRUE	NA
rs16941336	C	T	C	T	0.127488	5.08273e-05	0.2644	0.268662	FALSE	FALSE	FALSE	e4kJBv	0.000154514	0.74	Dental Caries	TRUE	reported	textfile	17	20575697	0.0267936	1.53182e-06	3482	Butyrivibrio	TRUE	reported	LPuLRl	textfile	2	1	TRUE	NA
rs17163238	G	A	G	A	0.140987	0.000100107	0.1998	0.203101	FALSE	FALSE	FALSE	e4kJBv	0.000169373	0.55	Dental Caries	TRUE	reported	textfile	5	128976021	0.0309117	5.51196e-06	3482	Butyrivibrio	TRUE	reported	LPuLRl	textfile	2	1	TRUE	NA
rs4537857	T	C	T	C	-0.12459	-0.000231818	0.2922	0.296119	FALSE	FALSE	FALSE	e4kJBv	0.000149462	0.12	Dental Caries	TRUE	reported	textfile	13	27292666	0.0260992	1.80192e-06	3482	Butyrivibrio	TRUE	reported	LPuLRl	textfile	2	1	TRUE	NA
rs486484	A	G	A	G	-0.108349	0.00011949	0.4712	0.487861	FALSE	FALSE	FALSE	e4kJBv	0.000136663	0.38	Dental Caries	TRUE	reported	textfile	20	811507	0.0240008	6.61084e-06	3456	Butyrivibrio	TRUE	reported	LPuLRl	textfile	2	1	TRUE	NA
rs7752361	A	G	A	G	-0.11923	0.00019752	0.504	0.443641	FALSE	FALSE	FALSE	e4kJBv	0.000136914	0.15	Dental Caries	TRUE	reported	textfile	6	111780705	0.0239975	7.69113e-07	3481	Butyrivibrio	TRUE	reported	LPuLRl	textfile	2	1	TRUE	NA
rs7763512	G	A	G	A	0.119846	6.01382e-05	0.3827	0.405201	FALSE	FALSE	FALSE	e4kJBv	0.000138954	0.67	Dental Caries	TRUE	reported	textfile	6	21960091	0.0253367	3.10655e-06	3259	Butyrivibrio	TRUE	reported	LPuLRl	textfile	2	1	TRUE	NA
rs9349693	A	G	A	G	0.117973	-7.45481e-06	0.3111	0.305275	FALSE	FALSE	FALSE	e4kJBv	0.00014862	0.96	Dental Caries	TRUE	reported	textfile	6	53939724	0.0259861	5.54958e-06	3482	Butyrivibrio	TRUE	reported	LPuLRl	textfile	2	1	TRUE	NA
rs10084203	A	G	A	G	0.0549699	0.000442197	0.2416	0.249677	FALSE	FALSE	FALSE	e4kJBv	0.00015746	0.005	Dental Caries	TRUE	reported	textfile	2	191304149	0.0123563	8.58646e-06	17135	Butyricicoccus	TRUE	reported	1u5TRD	textfile	2	1	TRUE	NA
rs2017189	G	T	G	T	-0.0506956	0.000217586	0.4215	0.432944	FALSE	FALSE	FALSE	e4kJBv	0.000137904	0.11	Dental Caries	TRUE	reported	textfile	4	7460153	0.011024	3.87256e-06	17133	Butyricicoccus	TRUE	reported	1u5TRD	textfile	2	1	TRUE	NA
rs4962426	G	T	G	T	0.0614216	-0.00036141	0.1978	0.216715	FALSE	FALSE	FALSE	e4kJBv	0.000165341	0.0290001	Dental Caries	TRUE	reported	textfile	10	126908208	0.0135979	7.3849e-06	16889	Butyricicoccus	TRUE	reported	1u5TRD	textfile	2	1	TRUE	NA
rs75238760	T	A	T	A	0.0619423	3.1301e-06	0.1938	0.200748	FALSE	TRUE	FALSE	e4kJBv	0.000171805	0.99	Dental Caries	TRUE	reported	textfile	18	22899113	0.0139942	6.797e-06	17022	Butyricicoccus	TRUE	reported	1u5TRD	textfile	2	1	TRUE	NA
rs10090365	A	G	A	G	-0.0834413	8.67096e-05	0.5586	0.544113	FALSE	FALSE	FALSE	e4kJBv	0.000136926	0.53	Dental Caries	TRUE	reported	textfile	8	138638199	0.0180989	4.17309e-06	6145	CandidatusSoleaferrea	TRUE	reported	LGz0Kr	textfile	2	1	TRUE	NA
rs10108780	A	G	A	G	-0.092834	2.18376e-05	0.2674	0.292404	FALSE	FALSE	FALSE	e4kJBv	0.000150462	0.88	Dental Caries	TRUE	reported	textfile	8	123882833	0.0199807	3.64079e-06	5999	CandidatusSoleaferrea	TRUE	reported	LGz0Kr	textfile	2	1	TRUE	NA
rs10809135	T	C	T	C	0.0834858	4.23771e-05	0.4911	0.515239	FALSE	FALSE	FALSE	e4kJBv	0.000136298	0.760001	Dental Caries	TRUE	reported	textfile	9	10611282	0.0182426	5.47174e-06	5999	CandidatusSoleaferrea	TRUE	reported	LGz0Kr	textfile	2	1	TRUE	NA
rs36155147	C	T	C	T	0.104966	-0.000386759	0.3618	0.355365	FALSE	FALSE	FALSE	e4kJBv	0.00018531	0.0369999	Dental Caries	TRUE	reported	textfile	7	352368	0.0240995	5.41138e-06	5958	CandidatusSoleaferrea	TRUE	reported	LGz0Kr	textfile	2	1	TRUE	NA
rs4294381	T	C	T	C	0.112197	-0.000219672	0.1799	0.196388	FALSE	FALSE	FALSE	e4kJBv	0.000171807	0.2	Dental Caries	TRUE	reported	textfile	1	224688107	0.023186	1.3685e-06	6145	CandidatusSoleaferrea	TRUE	reported	LGz0Kr	textfile	2	1	TRUE	NA
rs4678258	T	C	T	C	0.0986136	-0.000226564	0.2763	0.222859	FALSE	FALSE	FALSE	e4kJBv	0.00016358	0.17	Dental Caries	TRUE	reported	textfile	3	137945192	0.0215646	5.53183e-06	6101	CandidatusSoleaferrea	TRUE	reported	LGz0Kr	textfile	2	1	TRUE	NA
rs6489992	A	G	A	G	-0.0840437	0.000217407	0.3847	0.370386	FALSE	FALSE	FALSE	e4kJBv	0.000141128	0.12	Dental Caries	TRUE	reported	textfile	12	115352769	0.0187031	7.88786e-06	6142	CandidatusSoleaferrea	TRUE	reported	LGz0Kr	textfile	2	1	TRUE	NA
rs6494306	A	G	A	G	-0.0969304	8.92329e-05	0.1968	0.222373	FALSE	FALSE	FALSE	e4kJBv	0.000163914	0.59	Dental Caries	TRUE	reported	textfile	15	62394540	0.0214221	5.80051e-06	6145	CandidatusSoleaferrea	TRUE	reported	LGz0Kr	textfile	2	1	TRUE	NA
rs7400877	T	C	T	C	-0.0951085	-0.000319479	0.2505	0.230975	FALSE	FALSE	FALSE	e4kJBv	0.000161748	0.0479999	Dental Caries	TRUE	reported	textfile	14	76403542	0.0212799	9.29448e-06	6145	CandidatusSoleaferrea	TRUE	reported	LGz0Kr	textfile	2	1	TRUE	NA
rs9973954	A	G	A	G	0.0892075	4.06847e-05	0.3062	0.287344	FALSE	FALSE	FALSE	e4kJBv	0.000151839	0.79	Dental Caries	TRUE	reported	textfile	2	19885907	0.0195401	5.94796e-06	6145	CandidatusSoleaferrea	TRUE	reported	LGz0Kr	textfile	2	1	TRUE	NA
rs10093861	G	A	G	A	-0.0568869	-2.35242e-05	0.498	0.494906	FALSE	FALSE	FALSE	e4kJBv	0.000136165	0.86	Dental Caries	TRUE	reported	textfile	8	121244406	0.0121152	3.05624e-06	13772	LachnospiraceaeFCS020group	TRUE	reported	Z68nF2	textfile	2	1	TRUE	NA
rs2322265	C	T	C	T	-0.0666305	-1.85397e-05	0.2555	0.243936	FALSE	FALSE	FALSE	e4kJBv	0.000160311	0.91	Dental Caries	TRUE	reported	textfile	4	166588085	0.0141577	5.20809e-06	13772	LachnospiraceaeFCS020group	TRUE	reported	Z68nF2	textfile	2	1	TRUE	NA
rs2862811	T	C	T	C	0.0564927	3.79653e-05	0.4543	0.448095	FALSE	FALSE	FALSE	e4kJBv	0.000137083	0.780001	Dental Caries	TRUE	reported	textfile	3	165996415	0.0121736	3.91911e-06	13772	LachnospiraceaeFCS020group	TRUE	reported	Z68nF2	textfile	2	1	TRUE	NA
rs3999074	G	T	G	T	-0.0550587	0.000201041	0.4781	0.41489	FALSE	FALSE	FALSE	e4kJBv	0.000138229	0.15	Dental Caries	TRUE	reported	textfile	10	65563647	0.0121847	6.55048e-06	13772	LachnospiraceaeFCS020group	TRUE	reported	Z68nF2	textfile	2	1	TRUE	NA
rs4452603	T	G	T	G	0.0604208	6.80216e-05	0.2863	0.265118	FALSE	FALSE	FALSE	e4kJBv	0.000154384	0.66	Dental Caries	TRUE	reported	textfile	6	71966268	0.0135965	8.9819e-06	13487	LachnospiraceaeFCS020group	TRUE	reported	Z68nF2	textfile	2	1	TRUE	NA
rs7249113	G	A	G	A	0.0679483	9.44797e-05	0.2813	0.288148	FALSE	FALSE	FALSE	e4kJBv	0.000151107	0.53	Dental Caries	TRUE	reported	textfile	19	2571232	0.0133496	3.72097e-07	13534	LachnospiraceaeFCS020group	TRUE	reported	Z68nF2	textfile	2	1	TRUE	NA
rs9308097	A	G	A	G	0.055381	-0.000110574	0.4523	0.414575	FALSE	FALSE	FALSE	e4kJBv	0.000138921	0.43	Dental Caries	TRUE	reported	textfile	4	165786478	0.0123659	7.4729e-06	13542	LachnospiraceaeFCS020group	TRUE	reported	Z68nF2	textfile	2	1	TRUE	NA
rs9788306	C	T	C	T	-0.062804	4.39052e-05	0.2843	0.297524	FALSE	FALSE	FALSE	e4kJBv	0.000149385	0.77	Dental Caries	TRUE	reported	textfile	13	40419314	0.0130744	1.38618e-06	13772	LachnospiraceaeFCS020group	TRUE	reported	Z68nF2	textfile	2	1	TRUE	NA
rs10093869	A	G	A	G	-0.0577795	-8.39188e-06	0.3757	0.340697	FALSE	FALSE	FALSE	e4kJBv	0.000144793	0.95	Dental Caries	TRUE	reported	textfile	8	1266824	0.0125389	3.67441e-06	14218	Odoribacter	TRUE	reported	HBlAIE	textfile	2	1	TRUE	NA
rs10423795	C	T	C	T	0.0550695	-3.11415e-05	0.4066	0.408745	FALSE	FALSE	FALSE	e4kJBv	0.00013923	0.82	Dental Caries	TRUE	reported	textfile	19	49523088	0.0121164	6.57936e-06	14135	Odoribacter	TRUE	reported	HBlAIE	textfile	2	1	TRUE	NA
rs4793970	A	G	A	G	-0.0576329	-0.000131362	0.3012	0.287907	FALSE	FALSE	FALSE	e4kJBv	0.000151175	0.38	Dental Caries	TRUE	reported	textfile	17	46763962	0.0129154	6.02696e-06	14687	Odoribacter	TRUE	reported	HBlAIE	textfile	2	1	TRUE	NA
rs1010560	C	A	C	A	0.0580232	-0.000251244	0.2962	0.302681	FALSE	FALSE	FALSE	e4kJBv	0.000148739	0.0909997	Dental Caries	TRUE	reported	textfile	1	30400301	0.0122722	1.95915e-06	16723	Coprococcus1	TRUE	reported	MxApu2	textfile	2	1	TRUE	NA
rs12886051	G	C	G	C	-0.0521782	-9.52686e-05	0.3429	0.333652	FALSE	TRUE	FALSE	e4kJBv	0.00014495	0.51	Dental Caries	TRUE	reported	textfile	14	29898456	0.0118051	8.00779e-06	16633	Coprococcus1	TRUE	reported	MxApu2	textfile	2	1	TRUE	NA
rs1519491	T	C	T	C	0.0499197	-6.21167e-05	0.4085	0.413398	FALSE	FALSE	FALSE	e4kJBv	0.000138408	0.649999	Dental Caries	TRUE	reported	textfile	2	22079770	0.0113558	8.95283e-06	16733	Coprococcus1	TRUE	reported	MxApu2	textfile	2	1	TRUE	NA
rs1576241	A	G	A	G	-0.0510343	-0.000194233	0.4394	0.472895	FALSE	FALSE	FALSE	e4kJBv	0.000136736	0.16	Dental Caries	TRUE	reported	textfile	6	72529277	0.0109535	3.32862e-06	16729	Coprococcus1	TRUE	reported	MxApu2	textfile	2	1	TRUE	NA
rs2907920	A	G	A	G	0.0561173	7.85083e-05	0.2903	0.28177	FALSE	FALSE	FALSE	e4kJBv	0.000152054	0.61	Dental Caries	TRUE	reported	textfile	19	2600717	0.0126824	7.65327e-06	16040	Coprococcus1	TRUE	reported	MxApu2	textfile	2	1	TRUE	NA
rs4277593	G	A	G	A	-0.0585649	-3.47943e-05	0.4831	0.49926	FALSE	FALSE	FALSE	e4kJBv	0.000136442	0.8	Dental Caries	TRUE	reported	textfile	20	4319420	0.0109914	1.13969e-07	16651	Coprococcus1	TRUE	reported	MxApu2	textfile	2	1	TRUE	NA
rs73167075	T	C	T	C	0.0573137	-7.17066e-05	0.2396	0.234346	FALSE	FALSE	FALSE	e4kJBv	0.000161125	0.66	Dental Caries	TRUE	reported	textfile	3	165693143	0.0127573	8.56864e-06	16733	Coprococcus1	TRUE	reported	MxApu2	textfile	2	1	TRUE	NA
rs74101919	T	C	T	C	-0.0718989	-3.99162e-05	0.1869	0.184884	FALSE	FALSE	FALSE	e4kJBv	0.000175814	0.82	Dental Caries	TRUE	reported	textfile	1	95424321	0.0144651	1.03291e-06	16732	Coprococcus1	TRUE	reported	MxApu2	textfile	2	1	TRUE	NA
rs7784490	C	G	C	G	-0.0518543	4.98188e-05	0.3887	0.377384	FALSE	TRUE	FALSE	e4kJBv	0.000140806	0.719999	Dental Caries	TRUE	reported	textfile	7	132556835	0.0113136	4.55233e-06	16733	Coprococcus1	TRUE	reported	MxApu2	textfile	2	1	TRUE	NA
rs10140184	A	C	A	C	0.0576795	2.93718e-05	0.4125	0.423088	FALSE	FALSE	FALSE	e4kJBv	0.000145838	0.84	Dental Caries	TRUE	reported	textfile	14	73181783	0.012599	4.95862e-06	12930	Eubacteriumxylanophilumgroup	TRUE	reported	i6v9Gc	textfile	2	1	TRUE	NA
rs10917203	A	C	A	C	0.0612633	0.000148445	0.335	0.334601	FALSE	FALSE	FALSE	e4kJBv	0.000145616	0.31	Dental Caries	TRUE	reported	textfile	1	22627266	0.0130917	3.15155e-06	12930	Eubacteriumxylanophilumgroup	TRUE	reported	i6v9Gc	textfile	2	1	TRUE	NA
rs13239072	G	A	G	A	0.0687427	-7.58107e-06	0.2753	0.259355	FALSE	FALSE	FALSE	e4kJBv	0.000155473	0.96	Dental Caries	TRUE	reported	textfile	7	43566344	0.0142728	1.81783e-06	13307	Eubacteriumxylanophilumgroup	TRUE	reported	i6v9Gc	textfile	2	1	TRUE	NA
rs2012708	A	G	A	G	0.0573202	0.000126599	0.3638	0.351118	FALSE	FALSE	FALSE	e4kJBv	0.000142738	0.38	Dental Caries	TRUE	reported	textfile	16	84790559	0.0126905	6.5254e-06	13306	Eubacteriumxylanophilumgroup	TRUE	reported	i6v9Gc	textfile	2	1	TRUE	NA
rs10150232	A	G	A	G	0.0567088	-5.39029e-05	0.2535	0.283659	FALSE	FALSE	FALSE	e4kJBv	0.00015115	0.719999	Dental Caries	TRUE	reported	textfile	14	30418008	0.0124877	6.67667e-06	16117	Anaerotruncus	TRUE	reported	JERcc9	textfile	2	1	TRUE	NA
rs1272208	G	T	G	T	-0.0611743	-0.00024303	0.2803	0.239942	FALSE	FALSE	FALSE	e4kJBv	0.000161465	0.13	Dental Caries	TRUE	reported	textfile	9	78630894	0.0129831	4.27982e-06	16117	Anaerotruncus	TRUE	reported	JERcc9	textfile	2	1	TRUE	NA
rs17734739	T	C	T	C	0.0660052	-1.24626e-05	0.1899	0.179627	FALSE	FALSE	FALSE	e4kJBv	0.000177804	0.94	Dental Caries	TRUE	reported	textfile	2	211663702	0.014908	7.42772e-06	15927	Anaerotruncus	TRUE	reported	JERcc9	textfile	2	1	TRUE	NA
rs34449434	A	C	A	C	-0.0497004	-8.5572e-05	0.4563	0.445894	FALSE	FALSE	FALSE	e4kJBv	0.000147147	0.56	Dental Caries	TRUE	reported	textfile	12	76523655	0.0113402	9.85065e-06	16117	Anaerotruncus	TRUE	reported	JERcc9	textfile	2	1	TRUE	NA
rs4669806	G	T	G	T	0.0576389	0.000106353	0.2495	0.27036	FALSE	FALSE	FALSE	e4kJBv	0.000153339	0.49	Dental Caries	TRUE	reported	textfile	2	12200752	0.0122994	2.4206e-06	16566	Anaerotruncus	TRUE	reported	JERcc9	textfile	2	1	TRUE	NA
rs7155595	C	A	C	A	0.0539336	0.000133122	0.3091	0.325759	FALSE	FALSE	FALSE	e4kJBv	0.00014598	0.36	Dental Caries	TRUE	reported	textfile	14	77502546	0.0118903	7.54982e-06	16553	Anaerotruncus	TRUE	reported	JERcc9	textfile	2	1	TRUE	NA
rs8005030	C	T	C	T	0.0554447	-0.000104487	0.3022	0.321286	FALSE	FALSE	FALSE	e4kJBv	0.000146349	0.48	Dental Caries	TRUE	reported	textfile	14	30607199	0.0117854	2.28298e-06	16548	Anaerotruncus	TRUE	reported	JERcc9	textfile	2	1	TRUE	NA
rs9347879	T	C	T	C	0.050618	0.000102761	0.4602	0.466777	FALSE	FALSE	FALSE	e4kJBv	0.000136625	0.450001	Dental Caries	TRUE	reported	textfile	6	165015261	0.011049	4.22333e-06	16566	Anaerotruncus	TRUE	reported	JERcc9	textfile	2	1	TRUE	NA
rs10167839	A	G	A	G	0.0519509	-6.53988e-05	0.3439	0.341626	FALSE	FALSE	FALSE	e4kJBv	0.000144342	0.649999	Dental Caries	TRUE	reported	textfile	2	181882879	0.0116306	8.09254e-06	16605	Ruminococcus1	TRUE	reported	ArZyn2	textfile	2	1	TRUE	NA
rs6105066	T	C	T	C	-0.0607052	-0.000289711	0.2495	0.235373	FALSE	FALSE	FALSE	e4kJBv	0.000163757	0.0769999	Dental Caries	TRUE	reported	textfile	20	13258628	0.013425	5.05914e-06	16049	Ruminococcus1	TRUE	reported	ArZyn2	textfile	2	1	TRUE	NA
rs6493760	C	T	C	T	0.0535262	0.000196035	0.3966	0.389104	FALSE	FALSE	FALSE	e4kJBv	0.000140711	0.16	Dental Caries	TRUE	reported	textfile	15	55439182	0.0115885	3.38363e-06	16126	Ruminococcus1	TRUE	reported	ArZyn2	textfile	2	1	TRUE	NA
rs7583465	C	T	C	T	0.0527654	-4.68393e-05	0.3767	0.3994	FALSE	FALSE	FALSE	e4kJBv	0.000139033	0.74	Dental Caries	TRUE	reported	textfile	2	10533921	0.0112619	2.55613e-06	16588	Ruminococcus1	TRUE	reported	ArZyn2	textfile	2	1	TRUE	NA
rs10202904	T	G	T	G	-0.112811	0.000229633	0.4672	0.415845	FALSE	FALSE	FALSE	e4kJBv	0.000138202	0.0969996	Dental Caries	TRUE	reported	textfile	2	125440268	0.0239106	3.08549e-06	3583	Methanobrevibacter	TRUE	reported	D8Qw8g	textfile	2	1	TRUE	NA
rs11018665	A	T	A	T	0.113013	5.925e-05	0.341	0.355365	FALSE	TRUE	FALSE	e4kJBv	0.000142729	0.68	Dental Caries	TRUE	reported	textfile	11	89349287	0.0254343	7.03099e-06	3586	Methanobrevibacter	TRUE	reported	D8Qw8g	textfile	2	1	TRUE	NA
rs1334944	T	C	T	C	0.115197	-5.75879e-05	0.2853	0.330234	FALSE	FALSE	FALSE	e4kJBv	0.000145007	0.69	Dental Caries	TRUE	reported	textfile	10	112266046	0.0255492	7.6138e-06	3586	Methanobrevibacter	TRUE	reported	D8Qw8g	textfile	2	1	TRUE	NA
rs4779844	G	C	G	C	0.109639	0.000295402	0.3241	0.364367	FALSE	TRUE	FALSE	e4kJBv	0.000141937	0.0369999	Dental Caries	TRUE	reported	textfile	15	31516919	0.0247979	9.28281e-06	3585	Methanobrevibacter	TRUE	reported	D8Qw8g	textfile	2	1	TRUE	NA
rs1020520	T	G	T	G	-0.0590705	0.000150003	0.2038	0.193464	FALSE	FALSE	FALSE	e4kJBv	0.00017267	0.38	Dental Caries	TRUE	reported	textfile	7	33603146	0.0132929	8.88975e-06	17371	Eubacteriumcoprostanoligenesgroup	TRUE	reported	Fy58Cd	textfile	2	1	TRUE	NA
rs10444197	A	G	A	G	-0.0505823	-6.24633e-05	0.3678	0.331281	FALSE	FALSE	FALSE	e4kJBv	0.000145304	0.67	Dental Caries	TRUE	reported	textfile	10	2215931	0.0113455	5.98464e-06	17380	Eubacteriumcoprostanoligenesgroup	TRUE	reported	Fy58Cd	textfile	2	1	TRUE	NA
rs11052069	T	C	T	C	0.0477832	-0.000189003	0.4344	0.436581	FALSE	FALSE	FALSE	e4kJBv	0.000137283	0.17	Dental Caries	TRUE	reported	textfile	12	32713919	0.0107833	9.37949e-06	17380	Eubacteriumcoprostanoligenesgroup	TRUE	reported	Fy58Cd	textfile	2	1	TRUE	NA
rs11720857	C	T	C	T	0.0630776	-5.17688e-05	0.1769	0.17739	FALSE	FALSE	FALSE	e4kJBv	0.000180425	0.77	Dental Caries	TRUE	reported	textfile	3	113794507	0.0144485	9.26255e-06	16960	Eubacteriumcoprostanoligenesgroup	TRUE	reported	Fy58Cd	textfile	2	1	TRUE	NA
rs12906958	C	T	C	T	-0.0533159	0.000248978	0.3022	0.318416	FALSE	FALSE	FALSE	e4kJBv	0.000147174	0.0909997	Dental Caries	TRUE	reported	textfile	15	36911598	0.0115935	4.34803e-06	17380	Eubacteriumcoprostanoligenesgroup	TRUE	reported	Fy58Cd	textfile	2	1	TRUE	NA
rs2644213	G	A	G	A	0.0538845	-0.000128662	0.2366	0.234668	FALSE	FALSE	FALSE	e4kJBv	0.000160871	0.42	Dental Caries	TRUE	reported	textfile	10	84506096	0.0121245	9.85638e-06	17380	Eubacteriumcoprostanoligenesgroup	TRUE	reported	Fy58Cd	textfile	2	1	TRUE	NA
rs4076415	T	G	T	G	0.0515152	-0.000105116	0.4006	0.442221	FALSE	FALSE	FALSE	e4kJBv	0.000139918	0.450001	Dental Caries	TRUE	reported	textfile	15	86440997	0.0110294	1.98974e-06	16960	Eubacteriumcoprostanoligenesgroup	TRUE	reported	Fy58Cd	textfile	2	1	TRUE	NA
rs6762473	C	A	C	A	0.0521584	-0.000111732	0.3569	0.342278	FALSE	FALSE	FALSE	e4kJBv	0.000143456	0.44	Dental Caries	TRUE	reported	textfile	3	127139574	0.0112353	4.26113e-06	17377	Eubacteriumcoprostanoligenesgroup	TRUE	reported	Fy58Cd	textfile	2	1	TRUE	NA
rs79895140	T	C	T	C	-0.0641017	-6.33923e-05	0.2167	0.208857	FALSE	FALSE	FALSE	e4kJBv	0.000176576	0.719999	Dental Caries	TRUE	reported	textfile	2	50797401	0.0141153	8.61816e-06	16139	Eubacteriumcoprostanoligenesgroup	TRUE	reported	Fy58Cd	textfile	2	1	TRUE	NA
rs10248854	C	A	C	A	-0.0527827	-8.64784e-05	0.3598	0.355459	FALSE	FALSE	FALSE	e4kJBv	0.000142891	0.55	Dental Caries	TRUE	reported	textfile	7	121281238	0.0113464	4.20676e-06	17348	Eubacteriumrectalegroup	TRUE	reported	ATakgo	textfile	2	1	TRUE	NA
rs10797540	A	G	A	G	0.0503179	-2.63566e-05	0.4344	0.434768	FALSE	FALSE	FALSE	e4kJBv	0.00013768	0.85	Dental Caries	TRUE	reported	textfile	1	234530370	0.0108389	3.53384e-06	17350	Eubacteriumrectalegroup	TRUE	reported	ATakgo	textfile	2	1	TRUE	NA
rs10892089	C	G	C	G	-0.0635522	-0.00017508	0.1968	0.182037	FALSE	TRUE	FALSE	e4kJBv	0.000178113	0.33	Dental Caries	TRUE	reported	textfile	11	98523638	0.0140072	6.21821e-06	17351	Eubacteriumrectalegroup	TRUE	reported	ATakgo	textfile	2	1	TRUE	NA
rs314726	T	C	T	C	0.0528824	7.82951e-05	0.4573	0.428084	FALSE	FALSE	FALSE	e4kJBv	0.000138582	0.57	Dental Caries	TRUE	reported	textfile	2	125553155	0.0109486	1.37967e-06	16966	Eubacteriumrectalegroup	TRUE	reported	ATakgo	textfile	2	1	TRUE	NA
rs59427698	A	G	A	G	-0.0576035	-0.000365784	0.2028	0.249389	FALSE	FALSE	FALSE	e4kJBv	0.000159629	0.0219999	Dental Caries	TRUE	reported	textfile	9	129425745	0.0130853	5.36906e-06	16613	Eubacteriumrectalegroup	TRUE	reported	ATakgo	textfile	2	1	TRUE	NA
rs62547233	A	G	A	G	0.0536319	-2.55018e-05	0.3072	0.284117	FALSE	FALSE	FALSE	e4kJBv	0.000151134	0.87	Dental Caries	TRUE	reported	textfile	9	92013419	0.0120201	9.8982e-06	17347	Eubacteriumrectalegroup	TRUE	reported	ATakgo	textfile	2	1	TRUE	NA
rs10274562	C	T	C	T	0.110917	-4.1059e-05	0.3519	0.349267	FALSE	FALSE	FALSE	e4kJBv	0.000142834	0.77	Dental Caries	TRUE	reported	textfile	7	11222521	0.0244556	6.49607e-06	3632	RuminococcaceaeUCG011	TRUE	reported	CmB9An	textfile	2	1	TRUE	NA
rs12636310	G	A	G	A	0.132725	-1.47379e-05	0.2177	0.214264	FALSE	FALSE	FALSE	e4kJBv	0.000166262	0.93	Dental Caries	TRUE	reported	textfile	3	185469491	0.0282037	2.81235e-06	3632	RuminococcaceaeUCG011	TRUE	reported	CmB9An	textfile	2	1	TRUE	NA
rs12724320	C	T	C	T	-0.120881	0.000145714	0.2753	0.31175	FALSE	FALSE	FALSE	e4kJBv	0.000147075	0.32	Dental Caries	TRUE	reported	textfile	1	179370499	0.0249229	1.51986e-06	3632	RuminococcaceaeUCG011	TRUE	reported	CmB9An	textfile	2	1	TRUE	NA
rs2729556	C	T	C	T	-0.109097	6.14966e-05	0.499	0.530735	FALSE	FALSE	FALSE	e4kJBv	0.000136555	0.649999	Dental Caries	TRUE	reported	textfile	7	111763988	0.0233699	3.18679e-06	3632	RuminococcaceaeUCG011	TRUE	reported	CmB9An	textfile	2	1	TRUE	NA
rs4490371	T	C	T	C	-0.111816	8.72338e-05	0.331	0.339699	FALSE	FALSE	FALSE	e4kJBv	0.000143797	0.54	Dental Caries	TRUE	reported	textfile	3	76205107	0.0248963	7.74624e-06	3610	RuminococcaceaeUCG011	TRUE	reported	CmB9An	textfile	2	1	TRUE	NA
rs10279978	A	G	A	G	-0.0622202	-0.000123626	0.3479	0.312412	FALSE	FALSE	FALSE	e4kJBv	0.00014702	0.4	Dental Caries	TRUE	reported	textfile	7	5319387	0.0127675	1.17009e-06	14143	Romboutsia	TRUE	reported	bhqcXI	textfile	2	1	TRUE	NA
rs34302036	A	G	A	G	0.0550261	-8.95281e-05	0.4145	0.418641	FALSE	FALSE	FALSE	e4kJBv	0.00013805	0.52	Dental Caries	TRUE	reported	textfile	7	78136725	0.0120835	5.87667e-06	14185	Romboutsia	TRUE	reported	bhqcXI	textfile	2	1	TRUE	NA
rs9567264	C	T	C	T	0.0580018	9.2727e-05	0.3201	0.303959	FALSE	FALSE	FALSE	e4kJBv	0.000149022	0.53	Dental Caries	TRUE	reported	textfile	13	32720756	0.0127495	5.75689e-06	14180	Romboutsia	TRUE	reported	bhqcXI	textfile	2	1	TRUE	NA
rs1035588	A	G	A	G	-0.108148	0.000330775	0.3827	0.367078	FALSE	FALSE	FALSE	e4kJBv	0.000142052	0.02	Dental Caries	TRUE	reported	textfile	2	150077190	0.0236848	4.85501e-06	3739	Olsenella	TRUE	reported	YphGrX	textfile	2	1	TRUE	NA
rs17148768	G	A	G	A	0.140434	2.49721e-05	0.2117	0.190685	FALSE	FALSE	FALSE	e4kJBv	0.000174747	0.89	Dental Caries	TRUE	reported	textfile	10	10777085	0.0295602	2.1984e-06	3648	Olsenella	TRUE	reported	YphGrX	textfile	2	1	TRUE	NA
rs2759329	G	A	G	A	-0.111131	0.00011327	0.34	0.384229	FALSE	FALSE	FALSE	e4kJBv	0.00014069	0.42	Dental Caries	TRUE	reported	textfile	1	231960352	0.0237218	3.43201e-06	3739	Olsenella	TRUE	reported	YphGrX	textfile	2	1	TRUE	NA
rs6046522	C	T	C	T	0.122938	0.00023433	0.2863	0.255123	FALSE	FALSE	FALSE	e4kJBv	0.000156465	0.13	Dental Caries	TRUE	reported	textfile	20	19969568	0.0269928	4.48455e-06	3705	Olsenella	TRUE	reported	YphGrX	textfile	2	1	TRUE	NA
rs61090148	A	G	A	G	-0.104783	-1.63973e-05	0.4225	0.457251	FALSE	FALSE	FALSE	e4kJBv	0.000137907	0.91	Dental Caries	TRUE	reported	textfile	4	174810498	0.0231343	6.43728e-06	3739	Olsenella	TRUE	reported	YphGrX	textfile	2	1	TRUE	NA
rs7540303	C	T	C	T	0.108044	-6.47007e-05	0.4215	0.398574	FALSE	FALSE	FALSE	e4kJBv	0.000139185	0.64	Dental Caries	TRUE	reported	textfile	1	179629191	0.023638	5.32027e-06	3739	Olsenella	TRUE	reported	YphGrX	textfile	2	1	TRUE	NA
rs8066522	G	A	G	A	-0.106529	-6.02634e-05	0.3469	0.348972	FALSE	FALSE	FALSE	e4kJBv	0.000144071	0.68	Dental Caries	TRUE	reported	textfile	17	59632873	0.0240379	9.70095e-06	3739	Olsenella	TRUE	reported	YphGrX	textfile	2	1	TRUE	NA
rs9460691	C	A	C	A	0.119966	0.000149677	0.2167	0.232571	FALSE	FALSE	FALSE	e4kJBv	0.000164284	0.36	Dental Caries	TRUE	reported	textfile	6	10422207	0.0268645	7.28354e-06	3739	Olsenella	TRUE	reported	YphGrX	textfile	2	1	TRUE	NA
rs10409783	A	G	A	G	0.0950828	0.000156464	0.2833	0.267111	FALSE	FALSE	FALSE	e4kJBv	0.000161068	0.33	Dental Caries	TRUE	reported	textfile	19	4555786	0.0211239	7.69592e-06	5941	Slackia	TRUE	reported	8YPR1r	textfile	2	1	TRUE	NA
rs4492265	A	G	A	G	-0.0905757	0.000136258	0.3101	0.338355	FALSE	FALSE	FALSE	e4kJBv	0.000143919	0.34	Dental Caries	TRUE	reported	textfile	7	13523683	0.0191658	2.40925e-06	6063	Slackia	TRUE	reported	8YPR1r	textfile	2	1	TRUE	NA
rs58767323	G	C	G	C	-0.102833	0.000111206	0.1899	0.214866	FALSE	TRUE	FALSE	e4kJBv	0.000166895	0.51	Dental Caries	TRUE	reported	textfile	4	57167507	0.0227077	4.59992e-06	6063	Slackia	TRUE	reported	8YPR1r	textfile	2	1	TRUE	NA
rs8901	C	T	C	T	0.0934594	0.000226075	0.3708	0.387073	FALSE	FALSE	FALSE	e4kJBv	0.000140241	0.11	Dental Caries	TRUE	reported	textfile	17	74267010	0.0186813	6.06998e-07	6063	Slackia	TRUE	reported	8YPR1r	textfile	2	1	TRUE	NA
rs10417872	T	G	T	G	0.118306	0.000117172	0.2584	0.275583	FALSE	FALSE	FALSE	e4kJBv	0.000152628	0.44	Dental Caries	TRUE	reported	textfile	19	28767353	0.024522	1.28678e-06	4056	Lactococcus	TRUE	reported	DcDbFh	textfile	2	1	TRUE	NA
rs123059	T	C	T	C	-0.13671	-0.000102469	0.2217	0.229321	FALSE	FALSE	FALSE	e4kJBv	0.000162001	0.53	Dental Caries	TRUE	reported	textfile	17	2699935	0.0274694	1.26562e-06	3760	Lactococcus	TRUE	reported	DcDbFh	textfile	2	1	TRUE	NA
rs12621813	G	A	G	A	0.108423	3.59811e-05	0.2823	0.302283	FALSE	FALSE	FALSE	e4kJBv	0.000148402	0.81	Dental Caries	TRUE	reported	textfile	2	31266049	0.0239978	6.60829e-06	4057	Lactococcus	TRUE	reported	DcDbFh	textfile	2	1	TRUE	NA
rs34757988	G	C	G	C	0.122294	0.000142088	0.326	0.386773	FALSE	TRUE	FALSE	e4kJBv	0.000140158	0.31	Dental Caries	TRUE	reported	textfile	18	64699550	0.0228976	8.95039e-08	4055	Lactococcus	TRUE	reported	DcDbFh	textfile	2	1	TRUE	NA
rs4766997	C	T	C	T	0.114599	-6.42789e-05	0.2962	0.306417	FALSE	FALSE	FALSE	e4kJBv	0.000148421	0.66	Dental Caries	TRUE	reported	textfile	12	113161438	0.023839	2.06145e-06	4053	Lactococcus	TRUE	reported	DcDbFh	textfile	2	1	TRUE	NA
rs757872	G	C	G	C	0.140799	-6.02316e-05	0.2058	0.229572	FALSE	TRUE	FALSE	e4kJBv	0.000164149	0.709999	Dental Caries	TRUE	reported	textfile	22	31532568	0.027582	4.36882e-07	3792	Lactococcus	TRUE	reported	DcDbFh	textfile	2	1	TRUE	NA
rs7992246	T	C	T	C	0.104232	-5.07928e-05	0.3469	0.365525	FALSE	FALSE	FALSE	e4kJBv	0.000141711	0.719999	Dental Caries	TRUE	reported	textfile	13	113472525	0.0230786	4.44724e-06	4057	Lactococcus	TRUE	reported	DcDbFh	textfile	2	1	TRUE	NA
rs10439674	A	G	A	G	-0.0572129	0.00028109	0.2018	0.202571	FALSE	FALSE	FALSE	e4kJBv	0.00017004	0.0980009	Dental Caries	TRUE	reported	textfile	21	42681392	0.0130007	7.68485e-06	17381	Fusicatenibacter	TRUE	reported	X1IajA	textfile	2	1	TRUE	NA
rs1864685	A	C	A	C	-0.0494799	-6.69713e-05	0.4652	0.47738	FALSE	FALSE	FALSE	e4kJBv	0.000136708	0.62	Dental Caries	TRUE	reported	textfile	17	70721782	0.0108105	4.96161e-06	17374	Fusicatenibacter	TRUE	reported	X1IajA	textfile	2	1	TRUE	NA
rs206581	A	G	A	G	-0.0568339	-0.000154917	0.2087	0.22853	FALSE	FALSE	FALSE	e4kJBv	0.000164021	0.34	Dental Caries	TRUE	reported	textfile	18	10370596	0.0127894	8.95756e-06	17384	Fusicatenibacter	TRUE	reported	X1IajA	textfile	2	1	TRUE	NA
rs4378146	A	C	A	C	-0.0616691	-5.83168e-05	0.2416	0.251972	FALSE	FALSE	FALSE	e4kJBv	0.000157221	0.709999	Dental Caries	TRUE	reported	textfile	1	24927625	0.0125259	7.20451e-07	17384	Fusicatenibacter	TRUE	reported	X1IajA	textfile	2	1	TRUE	NA
rs60254196	A	G	A	G	-0.0492427	-0.000212814	0.5408	0.514008	FALSE	FALSE	FALSE	e4kJBv	0.000137029	0.12	Dental Caries	TRUE	reported	textfile	7	148856720	0.0109365	5.46739e-06	16978	Fusicatenibacter	TRUE	reported	X1IajA	textfile	2	1	TRUE	NA
rs62353480	A	G	A	G	-0.0701397	0.000351284	0.171	0.18539	FALSE	FALSE	FALSE	e4kJBv	0.000179573	0.05	Dental Caries	TRUE	reported	textfile	5	29595000	0.0145589	1.56768e-06	16119	Fusicatenibacter	TRUE	reported	X1IajA	textfile	2	1	TRUE	NA
rs73103914	A	G	A	G	-0.0597324	0.000141679	0.1779	0.212267	FALSE	FALSE	FALSE	e4kJBv	0.000166886	0.4	Dental Caries	TRUE	reported	textfile	12	58658311	0.0134458	8.29563e-06	17384	Fusicatenibacter	TRUE	reported	X1IajA	textfile	2	1	TRUE	NA
rs792108	T	C	T	C	-0.0508345	-1.70279e-05	0.3539	0.355854	FALSE	FALSE	FALSE	e4kJBv	0.000142134	0.9	Dental Caries	TRUE	reported	textfile	2	5532793	0.0113843	8.49535e-06	16978	Fusicatenibacter	TRUE	reported	X1IajA	textfile	2	1	TRUE	NA
rs9905659	G	A	G	A	-0.061617	2.76711e-05	0.1879	0.181776	FALSE	FALSE	FALSE	e4kJBv	0.000178819	0.88	Dental Caries	TRUE	reported	textfile	17	70697344	0.0136576	7.30993e-06	17384	Fusicatenibacter	TRUE	reported	X1IajA	textfile	2	1	TRUE	NA
rs10448310	A	G	A	G	-0.0517935	9.84905e-05	0.4304	0.43559	FALSE	FALSE	FALSE	e4kJBv	0.000137295	0.47	Dental Caries	TRUE	reported	textfile	9	93556174	0.0111324	3.30706e-06	16384	Streptococcus	TRUE	reported	zY0PeW	textfile	2	1	TRUE	NA
rs11764382	A	G	A	G	-0.0695345	-6.59814e-06	0.1909	0.182067	FALSE	FALSE	FALSE	e4kJBv	0.000176712	0.97	Dental Caries	TRUE	reported	textfile	7	46774896	0.0143671	1.28631e-06	16387	Streptococcus	TRUE	reported	zY0PeW	textfile	2	1	TRUE	NA
rs1918540	G	A	G	A	0.059639	1.01007e-05	0.2525	0.261628	FALSE	FALSE	FALSE	e4kJBv	0.000157991	0.95	Dental Caries	TRUE	reported	textfile	11	131649446	0.0128148	2.44067e-06	16373	Streptococcus	TRUE	reported	zY0PeW	textfile	2	1	TRUE	NA
rs4968759	A	G	A	G	-0.0515109	-4.51551e-05	0.4264	0.429426	FALSE	FALSE	FALSE	e4kJBv	0.000137579	0.74	Dental Caries	TRUE	reported	textfile	17	61298020	0.0112068	3.78116e-06	16384	Streptococcus	TRUE	reported	zY0PeW	textfile	2	1	TRUE	NA
rs6806351	T	C	T	C	-0.0633829	4.49778e-05	0.2087	0.233303	FALSE	FALSE	FALSE	e4kJBv	0.000162008	0.780001	Dental Caries	TRUE	reported	textfile	3	132058723	0.0136647	4.93869e-06	15973	Streptococcus	TRUE	reported	zY0PeW	textfile	2	1	TRUE	NA
rs10461257	A	G	A	G	-0.0551969	-2.92821e-05	0.2853	0.270527	FALSE	FALSE	FALSE	e4kJBv	0.000161165	0.86	Dental Caries	TRUE	reported	textfile	4	156131004	0.0122069	6.50746e-06	15987	ChristensenellaceaeR.7group	TRUE	reported	aL96fS	textfile	2	1	TRUE	NA
rs60954665	T	G	T	G	0.049815	0.000164532	0.5099	0.461142	FALSE	FALSE	FALSE	e4kJBv	0.000136865	0.23	Dental Caries	TRUE	reported	textfile	19	35883736	0.0110787	7.13177e-06	16324	ChristensenellaceaeR.7group	TRUE	reported	aL96fS	textfile	2	1	TRUE	NA
rs892686	A	G	A	G	0.0514099	-4.15925e-05	0.4513	0.475395	FALSE	FALSE	FALSE	e4kJBv	0.000137454	0.760001	Dental Caries	TRUE	reported	textfile	9	83043376	0.011136	3.96861e-06	16325	ChristensenellaceaeR.7group	TRUE	reported	aL96fS	textfile	2	1	TRUE	NA
rs999354	T	A	T	A	0.0580248	4.32172e-05	0.325	0.34289	FALSE	TRUE	FALSE	e4kJBv	0.00014505	0.77	Dental Caries	TRUE	reported	textfile	19	34076956	0.0117185	7.00695e-07	16324	ChristensenellaceaeR.7group	TRUE	reported	aL96fS	textfile	2	1	TRUE	NA
rs10490280	C	T	C	T	-0.0672094	-0.000131031	0.2177	0.243728	FALSE	FALSE	FALSE	e4kJBv	0.000159504	0.41	Dental Caries	TRUE	reported	textfile	2	37905976	0.0143309	4.15551e-06	14004	RuminococcaceaeUCG003	TRUE	reported	J0Ilmj	textfile	2	1	TRUE	NA
rs139730	G	C	G	C	-0.0577655	0.000211768	0.2863	0.281958	FALSE	TRUE	FALSE	e4kJBv	0.000155208	0.17	Dental Caries	TRUE	reported	textfile	22	25292719	0.0130645	9.72112e-06	14004	RuminococcaceaeUCG003	TRUE	reported	J0Ilmj	textfile	2	1	TRUE	NA
rs16959793	A	C	A	C	-0.062527	2.6921e-05	0.2803	0.275526	FALSE	FALSE	FALSE	e4kJBv	0.0001539	0.86	Dental Caries	TRUE	reported	textfile	15	35071718	0.0131259	2.21709e-06	14412	RuminococcaceaeUCG003	TRUE	reported	J0Ilmj	textfile	2	1	TRUE	NA
rs2523124	T	C	T	C	-0.0546625	-0.000111968	0.3976	0.374789	FALSE	FALSE	FALSE	e4kJBv	0.000141597	0.43	Dental Caries	TRUE	reported	textfile	7	97348436	0.0120823	5.7837e-06	14409	RuminococcaceaeUCG003	TRUE	reported	J0Ilmj	textfile	2	1	TRUE	NA
rs3013089	G	A	G	A	-0.0551473	1.69756e-05	0.3847	0.40438	FALSE	FALSE	FALSE	e4kJBv	0.000139135	0.9	Dental Caries	TRUE	reported	textfile	1	13794594	0.0120346	4.38133e-06	14408	RuminococcaceaeUCG003	TRUE	reported	J0Ilmj	textfile	2	1	TRUE	NA
rs4452755	A	C	A	C	-0.0634463	-4.78023e-05	0.3052	0.277159	FALSE	FALSE	FALSE	e4kJBv	0.000152858	0.75	Dental Caries	TRUE	reported	textfile	8	82026852	0.0134741	3.29335e-06	14406	RuminococcaceaeUCG003	TRUE	reported	J0Ilmj	textfile	2	1	TRUE	NA
rs4629039	T	A	T	A	0.0553742	0.000136844	0.34	0.350725	FALSE	TRUE	FALSE	e4kJBv	0.000143933	0.34	Dental Caries	TRUE	reported	textfile	18	46485154	0.0122659	6.54355e-06	14404	RuminococcaceaeUCG003	TRUE	reported	J0Ilmj	textfile	2	1	TRUE	NA
rs646327	G	A	G	A	0.0586696	-0.000108206	0.4682	0.528184	FALSE	FALSE	FALSE	e4kJBv	0.000136476	0.43	Dental Caries	TRUE	reported	textfile	19	49209851	0.0118369	7.8318e-07	14406	RuminococcaceaeUCG003	TRUE	reported	J0Ilmj	textfile	2	1	TRUE	NA
rs10741777	T	C	T	C	-0.0973842	0.000121687	0.2614	0.239039	FALSE	FALSE	FALSE	e4kJBv	0.000160244	0.450001	Dental Caries	TRUE	reported	textfile	11	19572557	0.0194791	7.68659e-07	7014	LachnospiraceaeUCG008	TRUE	reported	m62v7y	textfile	2	1	TRUE	NA
rs10793103	C	T	C	T	0.0974344	0.000534986	0.3042	0.310728	FALSE	FALSE	FALSE	e4kJBv	0.000147518	0.000290001	Dental Caries	TRUE	reported	textfile	11	74391775	0.0181279	9.34937e-08	7014	LachnospiraceaeUCG008	TRUE	reported	m62v7y	textfile	2	1	TRUE	NA
rs13024781	T	C	T	C	-0.0798769	-7.75974e-05	0.503	0.456715	FALSE	FALSE	FALSE	e4kJBv	0.000137461	0.57	Dental Caries	TRUE	reported	textfile	2	168628871	0.0168846	2.29166e-06	7016	LachnospiraceaeUCG008	TRUE	reported	m62v7y	textfile	2	1	TRUE	NA
rs57254474	G	A	G	A	0.0886512	-2.66004e-05	0.2406	0.240605	FALSE	FALSE	FALSE	e4kJBv	0.000159575	0.87	Dental Caries	TRUE	reported	textfile	8	23071054	0.0199045	6.92061e-06	7017	LachnospiraceaeUCG008	TRUE	reported	m62v7y	textfile	2	1	TRUE	NA
rs62277846	C	T	C	T	0.102292	-7.6684e-05	0.2356	0.201166	FALSE	FALSE	FALSE	e4kJBv	0.000170331	0.649999	Dental Caries	TRUE	reported	textfile	2	228100140	0.0212319	1.58892e-06	7016	LachnospiraceaeUCG008	TRUE	reported	m62v7y	textfile	2	1	TRUE	NA
rs67078837	T	C	T	C	-0.0845848	-0.000123766	0.4583	0.477861	FALSE	FALSE	FALSE	e4kJBv	0.000137168	0.37	Dental Caries	TRUE	reported	textfile	4	114220647	0.0170693	7.68189e-07	7016	LachnospiraceaeUCG008	TRUE	reported	m62v7y	textfile	2	1	TRUE	NA
rs10787984	G	C	G	C	0.094316	-0.000107284	0.1759	0.1871	FALSE	TRUE	FALSE	e4kJBv	0.000175273	0.54	Dental Caries	TRUE	reported	textfile	10	121356829	0.0213513	9.62305e-06	7468	Actinomyces	TRUE	reported	8s4YlO	textfile	2	1	TRUE	NA
rs2715439	C	T	C	T	0.0746684	0.00017113	0.4543	0.453473	FALSE	FALSE	FALSE	e4kJBv	0.000137024	0.21	Dental Caries	TRUE	reported	textfile	15	99492313	0.0164822	6.27e-06	7468	Actinomyces	TRUE	reported	8s4YlO	textfile	2	1	TRUE	NA
rs4073240	G	A	G	A	0.0749687	2.93281e-05	0.3827	0.389347	FALSE	FALSE	FALSE	e4kJBv	0.000140176	0.83	Dental Caries	TRUE	reported	textfile	6	169224781	0.0167368	7.94274e-06	7468	Actinomyces	TRUE	reported	8s4YlO	textfile	2	1	TRUE	NA
rs4146653	G	A	G	A	0.0985224	-0.000127919	0.1968	0.181801	FALSE	FALSE	FALSE	e4kJBv	0.000178559	0.47	Dental Caries	TRUE	reported	textfile	10	4782841	0.0214182	4.49647e-06	7468	Actinomyces	TRUE	reported	8s4YlO	textfile	2	1	TRUE	NA
rs10791168	A	G	A	G	-0.0664624	0.000473948	0.1839	0.179474	FALSE	FALSE	FALSE	e4kJBv	0.000183823	0.00990011	Dental Caries	TRUE	reported	textfile	11	131659000	0.0150069	9.76182e-06	14403	RuminococcaceaeUCG014	TRUE	reported	SISYaA	textfile	2	1	TRUE	NA
rs12638134	T	G	T	G	0.0582548	-5.0777e-05	0.3897	0.403197	FALSE	FALSE	FALSE	e4kJBv	0.000139149	0.719999	Dental Caries	TRUE	reported	textfile	3	101334609	0.0119657	1.21144e-06	14403	RuminococcaceaeUCG014	TRUE	reported	SISYaA	textfile	2	1	TRUE	NA
rs34402072	C	T	C	T	-0.0688023	-1.88057e-05	0.1918	0.188687	FALSE	FALSE	FALSE	e4kJBv	0.000175769	0.91	Dental Caries	TRUE	reported	textfile	8	3636548	0.0156083	9.80426e-06	13863	RuminococcaceaeUCG014	TRUE	reported	SISYaA	textfile	2	1	TRUE	NA
rs439810	G	C	G	C	-0.0577127	0.000150249	0.2972	0.32549	FALSE	TRUE	FALSE	e4kJBv	0.000145184	0.3	Dental Caries	TRUE	reported	textfile	2	119467367	0.0126675	7.04188e-06	14403	RuminococcaceaeUCG014	TRUE	reported	SISYaA	textfile	2	1	TRUE	NA
rs61898819	A	T	A	T	0.0607865	-0.000263098	0.2107	0.244458	FALSE	TRUE	FALSE	e4kJBv	0.000158942	0.0980009	Dental Caries	TRUE	reported	textfile	11	126024042	0.0138761	9.91789e-06	14325	RuminococcaceaeUCG014	TRUE	reported	SISYaA	textfile	2	1	TRUE	NA
rs62478832	T	A	T	A	-0.058129	-6.19781e-05	0.2883	0.297697	FALSE	TRUE	FALSE	e4kJBv	0.000149453	0.68	Dental Caries	TRUE	reported	textfile	7	109564034	0.012903	6.04427e-06	14331	RuminococcaceaeUCG014	TRUE	reported	SISYaA	textfile	2	1	TRUE	NA
rs72809222	T	C	T	C	0.0671775	1.70928e-05	0.2515	0.261939	FALSE	FALSE	FALSE	e4kJBv	0.000155314	0.91	Dental Caries	TRUE	reported	textfile	2	57205854	0.0139838	2.41191e-06	13922	RuminococcaceaeUCG014	TRUE	reported	SISYaA	textfile	2	1	TRUE	NA
rs77627087	C	G	C	G	0.067562	-1.65763e-05	0.1859	0.187655	FALSE	TRUE	FALSE	e4kJBv	0.000175028	0.92	Dental Caries	TRUE	reported	textfile	16	87759750	0.0150103	7.42665e-06	14390	RuminococcaceaeUCG014	TRUE	reported	SISYaA	textfile	2	1	TRUE	NA
rs853612	A	G	A	G	-0.0528257	-1.65881e-05	0.4026	0.404328	FALSE	FALSE	FALSE	e4kJBv	0.000138992	0.91	Dental Caries	TRUE	reported	textfile	10	119928413	0.0119367	9.75451e-06	14403	RuminococcaceaeUCG014	TRUE	reported	SISYaA	textfile	2	1	TRUE	NA
rs995642	C	T	C	T	0.060048	-0.000409919	0.326	0.304162	FALSE	FALSE	FALSE	e4kJBv	0.000148238	0.00569994	Dental Caries	TRUE	reported	textfile	2	134854659	0.0126417	1.90222e-06	14402	RuminococcaceaeUCG014	TRUE	reported	SISYaA	textfile	2	1	TRUE	NA
rs10794359	T	C	T	C	-0.0953524	-0.000140553	0.4871	0.460993	FALSE	FALSE	FALSE	e4kJBv	0.000139492	0.31	Dental Caries	TRUE	reported	textfile	11	1051715	0.02006	2.23496e-06	4994	Anaerofilum	TRUE	reported	hzzTHZ	textfile	2	1	TRUE	NA
rs1563175	A	C	A	C	0.0923834	-1.76656e-05	0.4443	0.415566	FALSE	FALSE	FALSE	e4kJBv	0.000138596	0.9	Dental Caries	TRUE	reported	textfile	2	3838940	0.0202157	5.53848e-06	5051	Anaerofilum	TRUE	reported	hzzTHZ	textfile	2	1	TRUE	NA
rs17012738	T	G	T	G	0.0903417	3.16756e-05	0.4076	0.435344	FALSE	FALSE	FALSE	e4kJBv	0.000137483	0.82	Dental Caries	TRUE	reported	textfile	2	76698142	0.0200239	7.24168e-06	5051	Anaerofilum	TRUE	reported	hzzTHZ	textfile	2	1	TRUE	NA
rs4506496	G	A	G	A	0.10309	-6.59882e-05	0.337	0.331345	FALSE	FALSE	FALSE	e4kJBv	0.000145084	0.649999	Dental Caries	TRUE	reported	textfile	1	247145690	0.0212861	1.4866e-06	4935	Anaerofilum	TRUE	reported	hzzTHZ	textfile	2	1	TRUE	NA
rs712981	A	C	A	C	0.10076	3.89527e-05	0.4185	0.405272	FALSE	FALSE	FALSE	e4kJBv	0.000139426	0.780001	Dental Caries	TRUE	reported	textfile	3	129686434	0.0202902	6.83115e-07	5051	Anaerofilum	TRUE	reported	hzzTHZ	textfile	2	1	TRUE	NA
rs816292	T	C	T	C	-0.113003	-3.88129e-05	0.2425	0.26446	FALSE	FALSE	FALSE	e4kJBv	0.000155361	0.8	Dental Caries	TRUE	reported	textfile	12	117811409	0.02204	2.64038e-07	5017	Anaerofilum	TRUE	reported	hzzTHZ	textfile	2	1	TRUE	NA
rs10798999	C	T	C	T	0.0601661	-0.000112788	0.2157	0.220629	FALSE	FALSE	FALSE	e4kJBv	0.000165181	0.49	Dental Caries	TRUE	reported	textfile	1	34308917	0.0126752	2.60558e-06	16561	Eubacteriumhalliigroup	TRUE	reported	9WMm4a	textfile	2	1	TRUE	NA
rs10808115	A	C	A	C	-0.0504747	-0.000124002	0.4781	0.468525	FALSE	FALSE	FALSE	e4kJBv	0.000136728	0.36	Dental Caries	TRUE	reported	textfile	7	100635375	0.0109922	4.42448e-06	16566	Eubacteriumhalliigroup	TRUE	reported	9WMm4a	textfile	2	1	TRUE	NA
rs281379	A	G	A	G	-0.0499523	-0.000130656	0.4602	0.523218	FALSE	FALSE	FALSE	e4kJBv	0.000136343	0.34	Dental Caries	TRUE	reported	textfile	19	49214274	0.0112153	9.32796e-06	16130	Eubacteriumhalliigroup	TRUE	reported	9WMm4a	textfile	2	1	TRUE	NA
rs60254196	A	G	A	G	-0.0522832	-0.000212814	0.5408	0.514008	FALSE	FALSE	FALSE	e4kJBv	0.000137029	0.12	Dental Caries	TRUE	reported	textfile	7	148856720	0.0111865	2.69672e-06	16238	Eubacteriumhalliigroup	TRUE	reported	9WMm4a	textfile	2	1	TRUE	NA
rs630939	C	T	C	T	-0.0508914	-0.000101119	0.3996	0.403505	FALSE	FALSE	FALSE	e4kJBv	0.000138748	0.47	Dental Caries	TRUE	reported	textfile	18	48384463	0.0114352	9.15759e-06	16238	Eubacteriumhalliigroup	TRUE	reported	9WMm4a	textfile	2	1	TRUE	NA
rs78056098	G	T	G	T	-0.0507411	0.000173036	0.3608	0.352453	FALSE	FALSE	FALSE	e4kJBv	0.00014259	0.22	Dental Caries	TRUE	reported	textfile	11	123789877	0.0113758	8.28818e-06	16568	Eubacteriumhalliigroup	TRUE	reported	9WMm4a	textfile	2	1	TRUE	NA
rs949971	T	G	T	G	-0.0540164	-0.000123357	0.3837	0.37883	FALSE	FALSE	FALSE	e4kJBv	0.000141014	0.38	Dental Caries	TRUE	reported	textfile	3	110283389	0.0116101	3.29002e-06	16566	Eubacteriumhalliigroup	TRUE	reported	9WMm4a	textfile	2	1	TRUE	NA
rs10810043	A	G	A	G	0.0515518	-1.41555e-05	0.3897	0.375726	FALSE	FALSE	FALSE	e4kJBv	0.000140871	0.92	Dental Caries	TRUE	reported	textfile	9	13799809	0.0115923	9.27424e-06	15833	Coprococcus3	TRUE	reported	gZdRTD	textfile	2	1	TRUE	NA
rs11077359	T	C	T	C	-0.0645443	-4.30443e-05	0.1998	0.209158	FALSE	FALSE	FALSE	e4kJBv	0.00016739	0.8	Dental Caries	TRUE	reported	textfile	17	76343961	0.0148833	9.63598e-06	15378	Coprococcus3	TRUE	reported	gZdRTD	textfile	2	1	TRUE	NA
rs11080344	C	T	C	T	0.0516921	2.78882e-06	0.4742	0.454501	FALSE	FALSE	FALSE	e4kJBv	0.000138045	0.98	Dental Caries	TRUE	reported	textfile	17	26104511	0.0113054	4.78692e-06	15835	Coprococcus3	TRUE	reported	gZdRTD	textfile	2	1	TRUE	NA
rs13247359	G	A	G	A	0.051211	-9.79455e-05	0.4801	0.493029	FALSE	FALSE	FALSE	e4kJBv	0.000136204	0.47	Dental Caries	TRUE	reported	textfile	7	76357726	0.0113031	7.32611e-06	15833	Coprococcus3	TRUE	reported	gZdRTD	textfile	2	1	TRUE	NA
rs4575475	G	A	G	A	0.0619514	7.48464e-05	0.2366	0.241164	FALSE	FALSE	FALSE	e4kJBv	0.000164293	0.649999	Dental Caries	TRUE	reported	textfile	14	99141751	0.0137787	7.04284e-06	15154	Coprococcus3	TRUE	reported	gZdRTD	textfile	2	1	TRUE	NA
rs7521171	G	A	G	A	-0.0596434	-6.86498e-05	0.338	0.283568	FALSE	FALSE	FALSE	e4kJBv	0.00015362	0.649999	Dental Caries	TRUE	reported	textfile	1	149998497	0.0129279	4.32242e-06	15472	Coprococcus3	TRUE	reported	gZdRTD	textfile	2	1	TRUE	NA
rs8100692	T	C	T	C	0.0577411	-9.60901e-05	0.4274	0.424177	FALSE	FALSE	FALSE	e4kJBv	0.000137974	0.49	Dental Caries	TRUE	reported	textfile	19	40032132	0.0113476	4.16459e-07	15829	Coprococcus3	TRUE	reported	gZdRTD	textfile	2	1	TRUE	NA
rs10815577	C	G	C	G	-0.0683706	0.000148557	0.3867	0.39342	FALSE	TRUE	FALSE	e4kJBv	0.000139698	0.29	Dental Caries	TRUE	reported	textfile	9	7273249	0.0143691	1.71503e-06	10149	LachnospiraceaeUCG001	TRUE	reported	F2zwt0	textfile	2	1	TRUE	NA
rs2050911	G	A	G	A	0.0751466	-0.000130141	0.3042	0.295169	FALSE	FALSE	FALSE	e4kJBv	0.000149758	0.38	Dental Caries	TRUE	reported	textfile	1	82384407	0.0153934	1.10648e-06	10148	LachnospiraceaeUCG001	TRUE	reported	F2zwt0	textfile	2	1	TRUE	NA
rs2371284	T	C	T	C	-0.0761893	-0.000224363	0.2227	0.220899	FALSE	FALSE	FALSE	e4kJBv	0.000165049	0.17	Dental Caries	TRUE	reported	textfile	12	56256262	0.0170127	7.55967e-06	9961	LachnospiraceaeUCG001	TRUE	reported	F2zwt0	textfile	2	1	TRUE	NA
rs437876	T	C	T	C	0.0784637	3.89353e-05	0.3728	0.37738	FALSE	FALSE	FALSE	e4kJBv	0.000142501	0.780001	Dental Caries	TRUE	reported	textfile	3	42568440	0.0144768	7.1655e-08	10150	LachnospiraceaeUCG001	TRUE	reported	F2zwt0	textfile	2	1	TRUE	NA
rs4981345	T	C	T	C	-0.0681973	-0.0001837	0.3509	0.338324	FALSE	FALSE	FALSE	e4kJBv	0.000143775	0.2	Dental Caries	TRUE	reported	textfile	14	21455973	0.0149831	6.08596e-06	9961	LachnospiraceaeUCG001	TRUE	reported	F2zwt0	textfile	2	1	TRUE	NA
rs62496417	T	G	T	G	-0.0748504	0.000123086	0.2714	0.236454	FALSE	FALSE	FALSE	e4kJBv	0.000160415	0.44	Dental Caries	TRUE	reported	textfile	7	96965504	0.0165681	5.87504e-06	10150	LachnospiraceaeUCG001	TRUE	reported	F2zwt0	textfile	2	1	TRUE	NA
rs7213933	T	A	T	A	-0.0816269	-9.10093e-05	0.1948	0.183878	FALSE	TRUE	FALSE	e4kJBv	0.000176772	0.61	Dental Caries	TRUE	reported	textfile	17	36155074	0.01838	9.01671e-06	9961	LachnospiraceaeUCG001	TRUE	reported	F2zwt0	textfile	2	1	TRUE	NA
rs7341608	T	C	T	C	-0.0784757	-1.94888e-05	0.1899	0.186796	FALSE	FALSE	FALSE	e4kJBv	0.000174839	0.91	Dental Caries	TRUE	reported	textfile	8	56839500	0.0177648	9.48124e-06	9917	LachnospiraceaeUCG001	TRUE	reported	F2zwt0	textfile	2	1	TRUE	NA
rs985416	C	T	C	T	0.0970258	-8.25472e-05	0.2058	0.193793	FALSE	FALSE	FALSE	e4kJBv	0.000173273	0.630001	Dental Caries	TRUE	reported	textfile	3	148269083	0.0181807	1.45591e-07	9917	LachnospiraceaeUCG001	TRUE	reported	F2zwt0	textfile	2	1	TRUE	NA
rs10827477	A	G	A	G	-0.0547387	0.000178112	0.3151	0.32056	FALSE	FALSE	FALSE	e4kJBv	0.000146396	0.22	Dental Caries	TRUE	reported	textfile	10	35262588	0.0115163	2.19177e-06	17391	Ruminiclostridium5	TRUE	reported	oiXd5d	textfile	2	1	TRUE	NA
rs1223978	T	C	T	C	0.0484169	0.00033513	0.4801	0.452287	FALSE	FALSE	FALSE	e4kJBv	0.00013919	0.016	Dental Caries	TRUE	reported	textfile	13	108775162	0.0108254	8.16186e-06	17381	Ruminiclostridium5	TRUE	reported	oiXd5d	textfile	2	1	TRUE	NA
rs243585	C	G	C	G	-0.0585939	0.000357666	0.3012	0.287193	FALSE	TRUE	FALSE	e4kJBv	0.000158117	0.0239999	Dental Caries	TRUE	reported	textfile	21	19151940	0.0121017	1.32681e-06	16906	Ruminiclostridium5	TRUE	reported	oiXd5d	textfile	2	1	TRUE	NA
rs2482038	C	A	C	A	0.0518991	9.19487e-05	0.4384	0.433146	FALSE	FALSE	FALSE	e4kJBv	0.000137336	0.5	Dental Caries	TRUE	reported	textfile	10	12835085	0.0108777	1.70314e-06	17396	Ruminiclostridium5	TRUE	reported	oiXd5d	textfile	2	1	TRUE	NA
rs2791343	T	C	T	C	0.051717	-0.000145578	0.34	0.328837	FALSE	FALSE	FALSE	e4kJBv	0.000145113	0.32	Dental Caries	TRUE	reported	textfile	8	131316030	0.0113369	5.53959e-06	17392	Ruminiclostridium5	TRUE	reported	oiXd5d	textfile	2	1	TRUE	NA
rs2801960	C	G	C	G	0.0520975	9.40579e-05	0.3181	0.306663	FALSE	TRUE	FALSE	e4kJBv	0.000147594	0.52	Dental Caries	TRUE	reported	textfile	1	41878680	0.0115111	6.20872e-06	17387	Ruminiclostridium5	TRUE	reported	oiXd5d	textfile	2	1	TRUE	NA
rs2833828	G	A	G	A	0.0489617	-1.49897e-05	0.4533	0.429688	FALSE	FALSE	FALSE	e4kJBv	0.00013823	0.91	Dental Caries	TRUE	reported	textfile	21	33811886	0.0108702	6.81651e-06	17397	Ruminiclostridium5	TRUE	reported	oiXd5d	textfile	2	1	TRUE	NA
rs12876183	T	A	T	A	0.0749201	-0.000100299	0.2753	0.261569	FALSE	TRUE	FALSE	e4kJBv	0.000155767	0.52	Dental Caries	TRUE	reported	textfile	13	85114550	0.016711	9.6249e-06	9110	Haemophilus	TRUE	reported	0sEQqN	textfile	2	1	TRUE	NA
rs4822728	T	C	T	C	0.0705861	0.000124217	0.4374	0.383744	FALSE	FALSE	FALSE	e4kJBv	0.000140583	0.38	Dental Caries	TRUE	reported	textfile	22	26891808	0.0151388	3.47849e-06	9119	Haemophilus	TRUE	reported	0sEQqN	textfile	2	1	TRUE	NA
rs9328464	T	C	T	C	0.0723095	8.25949e-05	0.492	0.497987	FALSE	FALSE	FALSE	e4kJBv	0.000135866	0.54	Dental Caries	TRUE	reported	textfile	6	8350917	0.0148799	1.42269e-06	9119	Haemophilus	TRUE	reported	0sEQqN	textfile	2	1	TRUE	NA
rs9382510	C	T	C	T	-0.093521	-2.65028e-06	0.2455	0.233829	FALSE	FALSE	FALSE	e4kJBv	0.000161156	0.99	Dental Caries	TRUE	reported	textfile	6	55448491	0.0172649	7.12051e-08	9117	Haemophilus	TRUE	reported	0sEQqN	textfile	2	1	TRUE	NA
rs9574096	A	T	A	T	-0.0736375	-8.68935e-05	0.3618	0.360329	FALSE	TRUE	FALSE	e4kJBv	0.000142079	0.54	Dental Caries	TRUE	reported	textfile	13	36104947	0.0155227	2.1802e-06	9118	Haemophilus	TRUE	reported	0sEQqN	textfile	2	1	TRUE	NA
rs10841473	G	C	G	C	-0.0624207	-9.96572e-05	0.2704	0.263794	FALSE	TRUE	FALSE	e4kJBv	0.000155203	0.52	Dental Caries	TRUE	reported	textfile	12	20378911	0.0129438	1.64522e-06	14777	Bifidobacterium	TRUE	reported	CD8q1A	textfile	2	1	TRUE	NA
rs12022129	G	A	G	A	0.0619356	-0.000204598	0.2207	0.202826	FALSE	FALSE	FALSE	e4kJBv	0.000169956	0.23	Dental Caries	TRUE	reported	textfile	1	207003374	0.0138937	7.99643e-06	14776	Bifidobacterium	TRUE	reported	CD8q1A	textfile	2	1	TRUE	NA
rs182549	C	T	C	T	0.119703	0.000290799	0.4911	0.261259	FALSE	FALSE	FALSE	e4kJBv	0.000153914	0.0589997	Dental Caries	TRUE	reported	textfile	2	136616754	0.0127294	1.27822e-20	14778	Bifidobacterium	TRUE	reported	CD8q1A	textfile	2	1	TRUE	NA
rs2491158	G	A	G	A	0.0712624	-0.000494795	0.1819	0.182971	FALSE	FALSE	FALSE	e4kJBv	0.000176193	0.005	Dental Caries	TRUE	reported	textfile	10	126089703	0.015983	8.04716e-06	14021	Bifidobacterium	TRUE	reported	CD8q1A	textfile	2	1	TRUE	NA
rs540489	T	G	T	G	-0.0637641	6.89514e-05	0.2336	0.237555	FALSE	FALSE	FALSE	e4kJBv	0.000161548	0.67	Dental Caries	TRUE	reported	textfile	17	72897722	0.0138746	5.19458e-06	14561	Bifidobacterium	TRUE	reported	CD8q1A	textfile	2	1	TRUE	NA
rs55888705	A	G	A	G	0.0546319	8.32152e-05	0.3867	0.366366	FALSE	FALSE	FALSE	e4kJBv	0.000141474	0.56	Dental Caries	TRUE	reported	textfile	4	1517826	0.0121139	6.67019e-06	14777	Bifidobacterium	TRUE	reported	CD8q1A	textfile	2	1	TRUE	NA
rs56108664	T	C	T	C	0.0729971	0.000130765	0.1849	0.197379	FALSE	FALSE	FALSE	e4kJBv	0.000171499	0.450001	Dental Caries	TRUE	reported	textfile	5	537890	0.0157926	2.4402e-06	13916	Bifidobacterium	TRUE	reported	CD8q1A	textfile	2	1	TRUE	NA
rs5746486	T	C	T	C	-0.0536216	-3.39048e-05	0.3539	0.358415	FALSE	FALSE	FALSE	e4kJBv	0.000142259	0.81	Dental Caries	TRUE	reported	textfile	22	18354272	0.0120801	8.99955e-06	14778	Bifidobacterium	TRUE	reported	CD8q1A	textfile	2	1	TRUE	NA
rs62181700	G	A	G	A	-0.0624643	-0.000197408	0.2813	0.280468	FALSE	FALSE	FALSE	e4kJBv	0.0001525	0.2	Dental Caries	TRUE	reported	textfile	2	189805784	0.0131205	2.17246e-06	14774	Bifidobacterium	TRUE	reported	CD8q1A	textfile	2	1	TRUE	NA
rs857444	C	T	C	T	0.0558234	-0.000257913	0.3608	0.359008	FALSE	FALSE	FALSE	e4kJBv	0.000143259	0.0719996	Dental Caries	TRUE	reported	textfile	6	14617591	0.0121219	3.57097e-06	14777	Bifidobacterium	TRUE	reported	CD8q1A	textfile	2	1	TRUE	NA
rs10842464	T	C	T	C	-0.0758215	8.03577e-05	0.4185	0.42508	FALSE	FALSE	FALSE	e4kJBv	0.00013779	0.56	Dental Caries	TRUE	reported	textfile	12	25249743	0.0172568	6.59715e-06	7178	Paraprevotella	TRUE	reported	QoDbSr	textfile	2	1	TRUE	NA
rs17109926	A	G	A	G	-0.0988335	-0.000119468	0.1879	0.18364	FALSE	FALSE	FALSE	e4kJBv	0.000176869	0.5	Dental Caries	TRUE	reported	textfile	12	71978728	0.0216172	6.75279e-06	7179	Paraprevotella	TRUE	reported	QoDbSr	textfile	2	1	TRUE	NA
rs3801748	G	A	G	A	0.0779721	-0.000132879	0.3459	0.369686	FALSE	FALSE	FALSE	e4kJBv	0.000141306	0.35	Dental Caries	TRUE	reported	textfile	7	81759508	0.0171691	5.20177e-06	7179	Paraprevotella	TRUE	reported	QoDbSr	textfile	2	1	TRUE	NA
rs4767113	C	T	C	T	0.0882466	-2.99346e-05	0.2873	0.298916	FALSE	FALSE	FALSE	e4kJBv	0.000149097	0.84	Dental Caries	TRUE	reported	textfile	12	114131978	0.018382	2.14357e-06	6900	Paraprevotella	TRUE	reported	QoDbSr	textfile	2	1	TRUE	NA
rs7240324	T	G	T	G	-0.10229	6.17351e-05	0.1909	0.182955	FALSE	FALSE	FALSE	e4kJBv	0.000176639	0.73	Dental Caries	TRUE	reported	textfile	18	69623804	0.0226948	5.95902e-06	6900	Paraprevotella	TRUE	reported	QoDbSr	textfile	2	1	TRUE	NA
rs9602779	A	C	A	C	-0.106692	5.24701e-05	0.173	0.188008	FALSE	FALSE	FALSE	e4kJBv	0.000174724	0.760001	Dental Caries	TRUE	reported	textfile	13	86162420	0.0220263	6.92746e-07	7177	Paraprevotella	TRUE	reported	QoDbSr	textfile	2	1	TRUE	NA
rs9900242	A	G	A	G	-0.0852967	-0.000170102	0.3608	0.410238	FALSE	FALSE	FALSE	e4kJBv	0.000138314	0.22	Dental Caries	TRUE	reported	textfile	17	69135631	0.0175212	1.14068e-06	6900	Paraprevotella	TRUE	reported	QoDbSr	textfile	2	1	TRUE	NA
rs10890671	T	C	T	C	-0.0537401	5.88678e-05	0.5268	0.486461	FALSE	FALSE	FALSE	e4kJBv	0.000136463	0.67	Dental Caries	TRUE	reported	textfile	11	107123199	0.0118848	6.52136e-06	14334	Collinsella	TRUE	reported	z0FDSf	textfile	2	1	TRUE	NA
rs11597285	G	T	G	T	-0.0537947	9.34774e-05	0.4245	0.433233	FALSE	FALSE	FALSE	e4kJBv	0.000137473	0.5	Dental Caries	TRUE	reported	textfile	10	8589813	0.0120548	9.37615e-06	14334	Collinsella	TRUE	reported	z0FDSf	textfile	2	1	TRUE	NA
rs12921100	A	T	A	T	0.0563759	-0.000122945	0.3171	0.29681	FALSE	TRUE	FALSE	e4kJBv	0.000149637	0.41	Dental Caries	TRUE	reported	textfile	16	77283458	0.0127019	8.2257e-06	14334	Collinsella	TRUE	reported	z0FDSf	textfile	2	1	TRUE	NA
rs59414781	C	G	C	G	0.0668866	0.000349073	0.1799	0.193871	FALSE	TRUE	FALSE	e4kJBv	0.00017257	0.0430002	Dental Caries	TRUE	reported	textfile	15	50026113	0.0149773	9.14723e-06	14334	Collinsella	TRUE	reported	z0FDSf	textfile	2	1	TRUE	NA
rs62448871	C	A	C	A	-0.0540309	3.24039e-05	0.4612	0.426715	FALSE	FALSE	FALSE	e4kJBv	0.000137733	0.81	Dental Caries	TRUE	reported	textfile	7	24465024	0.0120324	6.78253e-06	14334	Collinsella	TRUE	reported	z0FDSf	textfile	2	1	TRUE	NA
rs10899911	A	G	A	G	-0.0717102	1.76454e-05	0.2724	0.282082	FALSE	FALSE	FALSE	e4kJBv	0.000151734	0.91	Dental Caries	TRUE	reported	textfile	10	44293839	0.0148151	1.15272e-06	11386	Parasutterella	TRUE	reported	h1gL5h	textfile	2	1	TRUE	NA
rs11715853	G	A	G	A	-0.0662952	0.000157708	0.3141	0.284757	FALSE	FALSE	FALSE	e4kJBv	0.000150904	0.3	Dental Caries	TRUE	reported	textfile	3	30163689	0.0146114	6.22913e-06	11386	Parasutterella	TRUE	reported	h1gL5h	textfile	2	1	TRUE	NA
rs1403396	A	T	A	T	-0.0756729	-5.69786e-05	0.2147	0.227254	FALSE	TRUE	FALSE	e4kJBv	0.000163171	0.73	Dental Caries	TRUE	reported	textfile	12	126498824	0.0159035	2.75519e-06	11378	Parasutterella	TRUE	reported	h1gL5h	textfile	2	1	TRUE	NA
rs2387977	T	C	T	C	-0.0681778	-0.000151625	0.4583	0.414965	FALSE	FALSE	FALSE	e4kJBv	0.000143545	0.29	Dental Caries	TRUE	reported	textfile	20	25599776	0.0134756	5.38476e-07	11345	Parasutterella	TRUE	reported	h1gL5h	textfile	2	1	TRUE	NA
rs35414597	T	A	T	A	-0.0684946	-0.000246023	0.339	0.325136	FALSE	TRUE	FALSE	e4kJBv	0.000145399	0.0909997	Dental Caries	TRUE	reported	textfile	4	15565736	0.0142143	1.51206e-06	11386	Parasutterella	TRUE	reported	h1gL5h	textfile	2	1	TRUE	NA
rs6809952	G	A	G	A	-0.0684957	-0.000350882	0.2734	0.304227	FALSE	FALSE	FALSE	e4kJBv	0.000150402	0.02	Dental Caries	TRUE	reported	textfile	3	193896709	0.0150892	8.13349e-06	11077	Parasutterella	TRUE	reported	h1gL5h	textfile	2	1	TRUE	NA
rs6828768	C	T	C	T	0.0636852	9.01772e-05	0.5	0.49479	FALSE	FALSE	FALSE	e4kJBv	0.000136147	0.51	Dental Caries	TRUE	reported	textfile	4	65556925	0.0132645	1.78328e-06	11386	Parasutterella	TRUE	reported	h1gL5h	textfile	2	1	TRUE	NA
rs7303158	C	T	C	T	0.0646859	0.00014805	0.4423	0.440298	FALSE	FALSE	FALSE	e4kJBv	0.000137277	0.28	Dental Caries	TRUE	reported	textfile	12	5275540	0.0134256	1.32776e-06	11386	Parasutterella	TRUE	reported	h1gL5h	textfile	2	1	TRUE	NA
rs7311004	T	C	T	C	-0.0617522	0.000248727	0.3757	0.399607	FALSE	FALSE	FALSE	e4kJBv	0.000139976	0.0759994	Dental Caries	TRUE	reported	textfile	12	53260710	0.0136438	5.92054e-06	11384	Parasutterella	TRUE	reported	h1gL5h	textfile	2	1	TRUE	NA
rs7572229	G	A	G	A	0.066273	-0.00030489	0.4901	0.482727	FALSE	FALSE	FALSE	e4kJBv	0.000136907	0.0259998	Dental Caries	TRUE	reported	textfile	2	72235444	0.0132736	6.31698e-07	11383	Parasutterella	TRUE	reported	h1gL5h	textfile	2	1	TRUE	NA
rs8039785	T	G	T	G	0.0618345	0.000169878	0.4523	0.461251	FALSE	FALSE	FALSE	e4kJBv	0.000136477	0.21	Dental Caries	TRUE	reported	textfile	15	67316307	0.0133	3.62095e-06	11383	Parasutterella	TRUE	reported	h1gL5h	textfile	2	1	TRUE	NA
rs823424	G	A	G	A	-0.0713448	4.37714e-05	0.2097	0.221033	FALSE	FALSE	FALSE	e4kJBv	0.000165067	0.79	Dental Caries	TRUE	reported	textfile	8	16674526	0.0156958	4.95295e-06	11386	Parasutterella	TRUE	reported	h1gL5h	textfile	2	1	TRUE	NA
rs10923018	G	A	G	A	0.0726438	-0.000283193	0.4722	0.445619	FALSE	FALSE	FALSE	e4kJBv	0.000137317	0.0389996	Dental Caries	TRUE	reported	textfile	1	88523399	0.0160924	6.79541e-06	7739	Eubacteriumruminantiumgroup	TRUE	reported	vA4kMy	textfile	2	1	TRUE	NA
rs11637981	G	T	G	T	-0.073258	0.000279961	0.4841	0.4569	FALSE	FALSE	FALSE	e4kJBv	0.000137786	0.0420001	Dental Caries	TRUE	reported	textfile	15	61289622	0.0160888	5.43671e-06	7718	Eubacteriumruminantiumgroup	TRUE	reported	vA4kMy	textfile	2	1	TRUE	NA
rs13025464	T	C	T	C	-0.0737077	4.89719e-05	0.3827	0.374084	FALSE	FALSE	FALSE	e4kJBv	0.000141343	0.73	Dental Caries	TRUE	reported	textfile	2	201610645	0.0163786	6.96842e-06	7738	Eubacteriumruminantiumgroup	TRUE	reported	vA4kMy	textfile	2	1	TRUE	NA
rs139749	C	T	C	T	-0.0845439	6.85377e-05	0.3419	0.341485	FALSE	FALSE	FALSE	e4kJBv	0.000145249	0.64	Dental Caries	TRUE	reported	textfile	22	25303055	0.0171791	8.58845e-07	7314	Eubacteriumruminantiumgroup	TRUE	reported	vA4kMy	textfile	2	1	TRUE	NA
rs2116427	A	G	A	G	0.0911461	-1.14522e-05	0.2565	0.244166	FALSE	FALSE	FALSE	e4kJBv	0.000158348	0.94	Dental Caries	TRUE	reported	textfile	5	121182996	0.0182353	4.67364e-07	7739	Eubacteriumruminantiumgroup	TRUE	reported	vA4kMy	textfile	2	1	TRUE	NA
rs2418654	C	T	C	T	-0.0748879	-0.000123416	0.4781	0.480537	FALSE	FALSE	FALSE	e4kJBv	0.000138936	0.37	Dental Caries	TRUE	reported	textfile	2	71247578	0.0165852	6.17247e-06	7314	Eubacteriumruminantiumgroup	TRUE	reported	vA4kMy	textfile	2	1	TRUE	NA
rs2817174	C	T	C	T	-0.0734306	0.000199784	0.4294	0.38979	FALSE	FALSE	FALSE	e4kJBv	0.000140813	0.16	Dental Caries	TRUE	reported	textfile	1	3044181	0.0163687	7.8696e-06	7710	Eubacteriumruminantiumgroup	TRUE	reported	vA4kMy	textfile	2	1	TRUE	NA
rs57340348	T	C	T	C	-0.0979429	0.000191297	0.2147	0.187921	FALSE	FALSE	FALSE	e4kJBv	0.000175489	0.28	Dental Caries	TRUE	reported	textfile	6	130030114	0.0212166	4.93278e-06	7314	Eubacteriumruminantiumgroup	TRUE	reported	vA4kMy	textfile	2	1	TRUE	NA
rs606117	A	G	A	G	0.0833243	0.000125363	0.332	0.310259	FALSE	FALSE	FALSE	e4kJBv	0.000148344	0.4	Dental Caries	TRUE	reported	textfile	9	2539358	0.018056	4.81639e-06	7263	Eubacteriumruminantiumgroup	TRUE	reported	vA4kMy	textfile	2	1	TRUE	NA
rs6676699	G	T	G	T	-0.0888124	-0.000215913	0.2217	0.198695	FALSE	FALSE	FALSE	e4kJBv	0.00017071	0.21	Dental Caries	TRUE	reported	textfile	1	197978281	0.0196447	6.37979e-06	7708	Eubacteriumruminantiumgroup	TRUE	reported	vA4kMy	textfile	2	1	TRUE	NA
rs7000472	A	G	A	G	-0.0762282	-6.74461e-05	0.3618	0.399137	FALSE	FALSE	FALSE	e4kJBv	0.000140372	0.630001	Dental Caries	TRUE	reported	textfile	8	138626268	0.016523	4.06848e-06	7739	Eubacteriumruminantiumgroup	TRUE	reported	vA4kMy	textfile	2	1	TRUE	NA
rs10931481	G	A	G	A	0.0610096	-0.000121461	0.3111	0.316721	FALSE	FALSE	FALSE	e4kJBv	0.000147242	0.41	Dental Caries	TRUE	reported	textfile	2	191954852	0.0130484	3.38211e-06	13382	Ruminococcusgauvreauiigroup	TRUE	reported	eNd6gb	textfile	2	1	TRUE	NA
rs13188803	T	A	T	A	0.0709419	-0.000182543	0.1879	0.205794	FALSE	TRUE	FALSE	e4kJBv	0.000169059	0.28	Dental Caries	TRUE	reported	textfile	5	112627773	0.0156855	7.27559e-06	12834	Ruminococcusgauvreauiigroup	TRUE	reported	eNd6gb	textfile	2	1	TRUE	NA
rs1391597	C	T	C	T	0.0590284	5.37139e-06	0.3807	0.412114	FALSE	FALSE	FALSE	e4kJBv	0.000140135	0.97	Dental Caries	TRUE	reported	textfile	12	61119266	0.0124874	1.85964e-06	13382	Ruminococcusgauvreauiigroup	TRUE	reported	eNd6gb	textfile	2	1	TRUE	NA
rs2047242	A	G	A	G	-0.067603	9.73703e-05	0.2972	0.329362	FALSE	FALSE	FALSE	e4kJBv	0.000145697	0.5	Dental Caries	TRUE	reported	textfile	10	29201860	0.0133738	2.46372e-07	13369	Ruminococcusgauvreauiigroup	TRUE	reported	eNd6gb	textfile	2	1	TRUE	NA
rs2105937	A	G	A	G	0.0580215	9.69182e-05	0.334	0.35786	FALSE	FALSE	FALSE	e4kJBv	0.000142353	0.5	Dental Caries	TRUE	reported	textfile	1	20552072	0.0127806	5.10352e-06	13364	Ruminococcusgauvreauiigroup	TRUE	reported	eNd6gb	textfile	2	1	TRUE	NA
rs2166943	A	C	A	C	0.0566974	-0.000245507	0.4384	0.423826	FALSE	FALSE	FALSE	e4kJBv	0.000138298	0.0759994	Dental Caries	TRUE	reported	textfile	8	137090850	0.0123497	5.27717e-06	13377	Ruminococcusgauvreauiigroup	TRUE	reported	eNd6gb	textfile	2	1	TRUE	NA
rs289410	G	A	G	A	-0.0654926	-0.000213394	0.2684	0.251934	FALSE	FALSE	FALSE	e4kJBv	0.000157013	0.17	Dental Caries	TRUE	reported	textfile	15	85563483	0.0139101	2.27464e-06	13380	Ruminococcusgauvreauiigroup	TRUE	reported	eNd6gb	textfile	2	1	TRUE	NA
rs9870933	A	G	A	G	0.0621643	-5.01853e-05	0.4085	0.3757	FALSE	FALSE	FALSE	e4kJBv	0.000141576	0.719999	Dental Caries	TRUE	reported	textfile	3	112372317	0.0126072	8.4912e-07	13382	Ruminococcusgauvreauiigroup	TRUE	reported	eNd6gb	textfile	2	1	TRUE	NA
rs10938938	G	A	G	A	-0.0773514	0.00035103	0.1938	0.190838	FALSE	FALSE	FALSE	e4kJBv	0.000173902	0.0439997	Dental Caries	TRUE	reported	textfile	4	23294359	0.0170915	7.37063e-06	11401	Dialister	TRUE	reported	mUZwjf	textfile	2	1	TRUE	NA
rs11071887	T	C	T	C	0.0662403	2.94295e-05	0.2634	0.270985	FALSE	FALSE	FALSE	e4kJBv	0.00015319	0.85	Dental Caries	TRUE	reported	textfile	15	32955095	0.0146315	5.91407e-06	11989	Dialister	TRUE	reported	mUZwjf	textfile	2	1	TRUE	NA
rs11166701	G	A	G	A	-0.0655301	-8.01964e-05	0.5159	0.509082	FALSE	FALSE	FALSE	e4kJBv	0.000136678	0.56	Dental Caries	TRUE	reported	textfile	8	138295725	0.013186	5.50746e-07	11720	Dialister	TRUE	reported	mUZwjf	textfile	2	1	TRUE	NA
rs2435610	A	C	A	C	0.0647131	1.12644e-05	0.2604	0.283583	FALSE	FALSE	FALSE	e4kJBv	0.000151554	0.94	Dental Caries	TRUE	reported	textfile	7	150890034	0.0143314	5.93269e-06	11984	Dialister	TRUE	reported	mUZwjf	textfile	2	1	TRUE	NA
rs4747450	C	A	C	A	0.0668509	7.89385e-06	0.2664	0.26621	FALSE	FALSE	FALSE	e4kJBv	0.000154858	0.96	Dental Caries	TRUE	reported	textfile	10	23199653	0.0147685	5.83729e-06	11987	Dialister	TRUE	reported	mUZwjf	textfile	2	1	TRUE	NA
rs4753063	G	A	G	A	-0.0596297	0.000155999	0.4414	0.449301	FALSE	FALSE	FALSE	e4kJBv	0.000137332	0.26	Dental Caries	TRUE	reported	textfile	11	92267129	0.0130052	4.85684e-06	11989	Dialister	TRUE	reported	mUZwjf	textfile	2	1	TRUE	NA
rs517089	T	A	T	A	0.076227	9.70127e-06	0.169	0.18433	FALSE	TRUE	FALSE	e4kJBv	0.000176035	0.96	Dental Caries	TRUE	reported	textfile	11	10967286	0.0170411	5.13634e-06	11988	Dialister	TRUE	reported	mUZwjf	textfile	2	1	TRUE	NA
rs75416973	A	G	A	G	0.0727223	5.05147e-07	0.2256	0.190479	FALSE	FALSE	FALSE	e4kJBv	0.000175085	1	Dental Caries	TRUE	reported	textfile	1	172809633	0.016451	9.46091e-06	11402	Dialister	TRUE	reported	mUZwjf	textfile	2	1	TRUE	NA
rs764177	C	A	C	A	-0.0601454	0.000108966	0.338	0.318504	FALSE	FALSE	FALSE	e4kJBv	0.000146262	0.46	Dental Caries	TRUE	reported	textfile	3	45809449	0.0135366	9.60772e-06	11988	Dialister	TRUE	reported	mUZwjf	textfile	2	1	TRUE	NA
rs10950694	T	C	T	C	0.0577628	-0.000128594	0.4235	0.420022	FALSE	FALSE	FALSE	e4kJBv	0.000138669	0.35	Dental Caries	TRUE	reported	textfile	7	18026604	0.011412	4.298e-07	15821	RuminococcaceaeUCG005	TRUE	reported	RdC12k	textfile	2	1	TRUE	NA
rs12288512	A	G	A	G	0.066635	-8.70932e-05	0.1799	0.205543	FALSE	FALSE	FALSE	e4kJBv	0.000168622	0.61	Dental Caries	TRUE	reported	textfile	11	27747671	0.0144356	3.10278e-06	15473	RuminococcaceaeUCG005	TRUE	reported	RdC12k	textfile	2	1	TRUE	NA
rs394449	A	T	A	T	0.0692909	-9.22026e-05	0.1789	0.197671	FALSE	TRUE	FALSE	e4kJBv	0.000173474	0.6	Dental Caries	TRUE	reported	textfile	17	7034575	0.0148712	2.59897e-06	15728	RuminococcaceaeUCG005	TRUE	reported	RdC12k	textfile	2	1	TRUE	NA
rs7449320	C	A	C	A	0.0599163	-0.000252343	0.2207	0.220897	FALSE	FALSE	FALSE	e4kJBv	0.000164816	0.13	Dental Caries	TRUE	reported	textfile	5	154003091	0.0130836	4.80776e-06	16095	RuminococcaceaeUCG005	TRUE	reported	RdC12k	textfile	2	1	TRUE	NA
rs7555878	A	G	A	G	0.0586677	0.000298753	0.2803	0.26399	FALSE	FALSE	FALSE	e4kJBv	0.000155121	0.0539995	Dental Caries	TRUE	reported	textfile	1	187906034	0.0125277	2.81022e-06	16100	RuminococcaceaeUCG005	TRUE	reported	RdC12k	textfile	2	1	TRUE	NA
rs10952110	G	T	G	T	0.0487709	0.000123718	0.4483	0.453329	FALSE	FALSE	FALSE	e4kJBv	0.000137592	0.37	Dental Caries	TRUE	reported	textfile	7	8497922	0.0109614	9.08113e-06	16764	LachnospiraceaeNK4A136group	TRUE	reported	THw4YY	textfile	2	1	TRUE	NA
rs11263806	A	G	A	G	-0.0524615	7.04654e-05	0.2783	0.318078	FALSE	FALSE	FALSE	e4kJBv	0.000148487	0.64	Dental Caries	TRUE	reported	textfile	17	35240097	0.0116758	5.06517e-06	17236	LachnospiraceaeNK4A136group	TRUE	reported	THw4YY	textfile	2	1	TRUE	NA
rs12362320	G	C	G	C	0.0573168	0.000168636	0.336	0.356351	FALSE	TRUE	FALSE	e4kJBv	0.000142839	0.24	Dental Caries	TRUE	reported	textfile	11	3922055	0.0115466	8.04224e-07	16764	LachnospiraceaeNK4A136group	TRUE	reported	THw4YY	textfile	2	1	TRUE	NA
rs160061	A	G	A	G	0.0513831	3.31869e-05	0.4682	0.496338	FALSE	FALSE	FALSE	e4kJBv	0.000136617	0.81	Dental Caries	TRUE	reported	textfile	5	6116659	0.0108094	2.12198e-06	17234	LachnospiraceaeNK4A136group	TRUE	reported	THw4YY	textfile	2	1	TRUE	NA
rs28540839	A	C	A	C	0.0508285	0.000145613	0.4871	0.488409	FALSE	FALSE	FALSE	e4kJBv	0.000136435	0.29	Dental Caries	TRUE	reported	textfile	8	84735080	0.0110591	9.34319e-06	16764	LachnospiraceaeNK4A136group	TRUE	reported	THw4YY	textfile	2	1	TRUE	NA
rs2880566	T	C	T	C	0.0599578	-0.000248067	0.1879	0.202764	FALSE	FALSE	FALSE	e4kJBv	0.000171634	0.15	Dental Caries	TRUE	reported	textfile	17	30016653	0.0134693	5.61428e-06	17232	LachnospiraceaeNK4A136group	TRUE	reported	THw4YY	textfile	2	1	TRUE	NA
rs4955932	T	C	T	C	-0.0492283	4.65832e-05	0.3956	0.40482	FALSE	FALSE	FALSE	e4kJBv	0.000141747	0.74	Dental Caries	TRUE	reported	textfile	3	55181375	0.0109388	7.05426e-06	17236	LachnospiraceaeNK4A136group	TRUE	reported	THw4YY	textfile	2	1	TRUE	NA
rs68104925	T	C	T	C	-0.0549104	-5.10427e-06	0.3708	0.356717	FALSE	FALSE	FALSE	e4kJBv	0.000142452	0.97	Dental Caries	TRUE	reported	textfile	14	100177681	0.0115385	2.36779e-06	17227	LachnospiraceaeNK4A136group	TRUE	reported	THw4YY	textfile	2	1	TRUE	NA
rs7073658	T	G	T	G	-0.0499621	0.000192481	0.4046	0.392055	FALSE	FALSE	FALSE	e4kJBv	0.000140012	0.17	Dental Caries	TRUE	reported	textfile	10	62175024	0.0109693	5.2691e-06	17236	LachnospiraceaeNK4A136group	TRUE	reported	THw4YY	textfile	2	1	TRUE	NA
rs954878	A	G	A	G	-0.0520656	-3.92893e-05	0.4503	0.451082	FALSE	FALSE	FALSE	e4kJBv	0.00013775	0.780001	Dental Caries	TRUE	reported	textfile	1	54578401	0.0109082	1.78203e-06	17227	LachnospiraceaeNK4A136group	TRUE	reported	THw4YY	textfile	2	1	TRUE	NA
rs10967781	C	A	C	A	0.0507994	-9.88145e-05	0.3181	0.339415	FALSE	FALSE	FALSE	e4kJBv	0.000143729	0.49	Dental Caries	TRUE	reported	textfile	9	27225258	0.0113322	8.36865e-06	17791	Ruminococcustorquesgroup	TRUE	reported	OOKE78	textfile	2	1	TRUE	NA
rs13154778	T	A	T	A	0.0563358	0.000187663	0.1859	0.196952	FALSE	TRUE	FALSE	e4kJBv	0.000172655	0.28	Dental Caries	TRUE	reported	textfile	5	56952803	0.0129526	7.15746e-06	17795	Ruminococcustorquesgroup	TRUE	reported	OOKE78	textfile	2	1	TRUE	NA
rs1475330	T	C	T	C	0.0523492	-7.2614e-05	0.3012	0.287324	FALSE	FALSE	FALSE	e4kJBv	0.000151512	0.630001	Dental Caries	TRUE	reported	textfile	6	67262102	0.01182	8.13435e-06	17353	Ruminococcustorquesgroup	TRUE	reported	OOKE78	textfile	2	1	TRUE	NA
rs1972694	T	A	T	A	-0.0614094	0.000154391	0.1839	0.18457	FALSE	TRUE	FALSE	e4kJBv	0.000176241	0.38	Dental Caries	TRUE	reported	textfile	15	25326425	0.0137321	8.92829e-06	17353	Ruminococcustorquesgroup	TRUE	reported	OOKE78	textfile	2	1	TRUE	NA
rs35866622	T	C	T	C	-0.0612024	-7.62135e-05	0.4404	0.497858	FALSE	FALSE	FALSE	e4kJBv	0.000136696	0.58	Dental Caries	TRUE	reported	textfile	19	49218060	0.0109421	2.21337e-08	17240	Ruminococcustorquesgroup	TRUE	reported	OOKE78	textfile	2	1	TRUE	NA
rs8080469	G	A	G	A	0.0490727	-9.46303e-05	0.5189	0.494123	FALSE	FALSE	FALSE	e4kJBv	0.000136696	0.49	Dental Caries	TRUE	reported	textfile	17	14532347	0.0107036	3.49522e-06	17798	Ruminococcustorquesgroup	TRUE	reported	OOKE78	textfile	2	1	TRUE	NA
rs8141465	A	G	A	G	0.0480778	5.64098e-05	0.5427	0.503123	FALSE	FALSE	FALSE	e4kJBv	0.0001365	0.68	Dental Caries	TRUE	reported	textfile	22	21358653	0.0107442	9.64837e-06	17791	Ruminococcustorquesgroup	TRUE	reported	OOKE78	textfile	2	1	TRUE	NA
rs11006576	A	G	A	G	-0.110167	0.00013031	0.5129	0.488806	FALSE	FALSE	FALSE	e4kJBv	0.000137809	0.34	Dental Caries	TRUE	reported	textfile	10	61322015	0.024593	7.98664e-06	3295	Eubacteriumnodatumgroup	TRUE	reported	7j1AOe	textfile	2	1	TRUE	NA
rs6818880	A	G	A	G	-0.110081	-0.000215902	0.4553	0.458261	FALSE	FALSE	FALSE	e4kJBv	0.000137888	0.12	Dental Caries	TRUE	reported	textfile	4	94712747	0.0245964	7.8254e-06	3291	Eubacteriumnodatumgroup	TRUE	reported	7j1AOe	textfile	2	1	TRUE	NA
rs7827125	C	T	C	T	0.1223	0.000346962	0.2823	0.286938	FALSE	FALSE	FALSE	e4kJBv	0.000152403	0.0230001	Dental Caries	TRUE	reported	textfile	8	4954912	0.0271331	7.17355e-06	3294	Eubacteriumnodatumgroup	TRUE	reported	7j1AOe	textfile	2	1	TRUE	NA
rs7880204	T	C	T	C	-0.125454	-0.000380562	0.2475	0.266009	FALSE	FALSE	FALSE	e4kJBv	0.000154565	0.0140001	Dental Caries	TRUE	reported	textfile	1	171060821	0.0275303	6.83884e-06	3294	Eubacteriumnodatumgroup	TRUE	reported	7j1AOe	textfile	2	1	TRUE	NA
rs9425984	T	C	T	C	-0.130234	-0.000101668	0.2386	0.234367	FALSE	FALSE	FALSE	e4kJBv	0.000161462	0.53	Dental Caries	TRUE	reported	textfile	1	34529736	0.0292347	7.20681e-06	3294	Eubacteriumnodatumgroup	TRUE	reported	7j1AOe	textfile	2	1	TRUE	NA
rs11079158	T	C	T	C	0.100627	-0.00023085	0.2197	0.243109	FALSE	FALSE	FALSE	e4kJBv	0.000159755	0.15	Dental Caries	TRUE	reported	textfile	17	53367641	0.022546	7.34849e-06	5582	Eisenbergiella	TRUE	reported	D0NeeA	textfile	2	1	TRUE	NA
rs11938607	T	C	T	C	0.0978125	5.29703e-05	0.2634	0.228969	FALSE	FALSE	FALSE	e4kJBv	0.000162031	0.74	Dental Caries	TRUE	reported	textfile	4	189060431	0.0216636	8.2182e-06	5583	Eisenbergiella	TRUE	reported	D0NeeA	textfile	2	1	TRUE	NA
rs12257723	A	C	A	C	-0.0952742	-5.58358e-05	0.339	0.280261	FALSE	FALSE	FALSE	e4kJBv	0.000151726	0.709999	Dental Caries	TRUE	reported	textfile	10	109417101	0.0211569	8.85121e-06	5582	Eisenbergiella	TRUE	reported	D0NeeA	textfile	2	1	TRUE	NA
rs12710729	C	A	C	A	0.0893384	1.21176e-05	0.3708	0.346356	FALSE	FALSE	FALSE	e4kJBv	0.000143312	0.93	Dental Caries	TRUE	reported	textfile	2	19973210	0.0199069	9.8441e-06	5583	Eisenbergiella	TRUE	reported	D0NeeA	textfile	2	1	TRUE	NA
rs1508033	A	C	A	C	0.091546	-0.000203174	0.3499	0.362887	FALSE	FALSE	FALSE	e4kJBv	0.000142866	0.15	Dental Caries	TRUE	reported	textfile	15	53375201	0.0195787	3.22889e-06	5580	Eisenbergiella	TRUE	reported	D0NeeA	textfile	2	1	TRUE	NA
rs2683098	C	T	C	T	0.107319	-0.00014571	0.2237	0.214924	FALSE	FALSE	FALSE	e4kJBv	0.000166979	0.38	Dental Caries	TRUE	reported	textfile	15	36178565	0.022515	2.2375e-06	5582	Eisenbergiella	TRUE	reported	D0NeeA	textfile	2	1	TRUE	NA
rs3812426	G	A	G	A	0.106447	-3.6828e-05	0.2078	0.232265	FALSE	FALSE	FALSE	e4kJBv	0.000161552	0.82	Dental Caries	TRUE	reported	textfile	8	50822676	0.0224159	2.71687e-06	5583	Eisenbergiella	TRUE	reported	D0NeeA	textfile	2	1	TRUE	NA
rs4462860	G	A	G	A	0.0939071	0.000334201	0.3439	0.338232	FALSE	FALSE	FALSE	e4kJBv	0.000145564	0.0219999	Dental Caries	TRUE	reported	textfile	21	21610254	0.0201104	4.16221e-06	5460	Eisenbergiella	TRUE	reported	D0NeeA	textfile	2	1	TRUE	NA
rs11080063	G	A	G	A	-0.0665238	3.70499e-05	0.4662	0.494939	FALSE	FALSE	FALSE	e4kJBv	0.000136008	0.79	Dental Caries	TRUE	reported	textfile	17	26789271	0.0149837	6.66887e-06	9103	Holdemania	TRUE	reported	neowqr	textfile	2	1	TRUE	NA
rs12701617	A	G	A	G	-0.0660617	0.000123047	0.4583	0.428203	FALSE	FALSE	FALSE	e4kJBv	0.000137606	0.37	Dental Caries	TRUE	reported	textfile	7	38292857	0.0149427	9.51844e-06	9106	Holdemania	TRUE	reported	neowqr	textfile	2	1	TRUE	NA
rs1867876	T	C	T	C	0.0842919	3.61674e-05	0.2942	0.284843	FALSE	FALSE	FALSE	e4kJBv	0.000151229	0.81	Dental Caries	TRUE	reported	textfile	11	18768068	0.0162192	2.7388e-07	9109	Holdemania	TRUE	reported	neowqr	textfile	2	1	TRUE	NA
rs4146507	C	T	C	T	0.079488	-8.34317e-05	0.2217	0.21883	FALSE	FALSE	FALSE	e4kJBv	0.000166231	0.62	Dental Caries	TRUE	reported	textfile	5	106209093	0.0177002	7.22973e-06	9108	Holdemania	TRUE	reported	neowqr	textfile	2	1	TRUE	NA
rs6133067	T	C	T	C	0.0910829	0.000600495	0.3111	0.247642	FALSE	FALSE	FALSE	e4kJBv	0.000173231	0.000530005	Dental Caries	TRUE	reported	textfile	20	3839754	0.0178561	5.16929e-07	8863	Holdemania	TRUE	reported	neowqr	textfile	2	1	TRUE	NA
rs9500080	C	T	C	T	0.0926764	0.000229045	0.2346	0.224229	FALSE	FALSE	FALSE	e4kJBv	0.000164045	0.16	Dental Caries	TRUE	reported	textfile	6	105737322	0.0178886	4.08515e-07	9106	Holdemania	TRUE	reported	neowqr	textfile	2	1	TRUE	NA
rs9529719	T	C	T	C	0.074038	-6.81066e-05	0.325	0.30762	FALSE	FALSE	FALSE	e4kJBv	0.000148985	0.649999	Dental Caries	TRUE	reported	textfile	13	70856516	0.0160494	5.96669e-06	9107	Holdemania	TRUE	reported	neowqr	textfile	2	1	TRUE	NA
rs967319	T	C	T	C	0.0788638	8.1663e-05	0.2465	0.244976	FALSE	FALSE	FALSE	e4kJBv	0.000158468	0.61	Dental Caries	TRUE	reported	textfile	3	60615680	0.0176744	8.38155e-06	9108	Holdemania	TRUE	reported	neowqr	textfile	2	1	TRUE	NA
rs2051957	C	T	C	T	0.0843291	0.00012646	0.2346	0.257977	FALSE	FALSE	FALSE	e4kJBv	0.000155986	0.42	Dental Caries	TRUE	reported	textfile	7	89709883	0.0189864	8.89859e-06	7524	Enterorhabdus	TRUE	reported	3FNhjF	textfile	2	1	TRUE	NA
rs3017103	A	G	A	G	0.0980897	0.000157393	0.1899	0.183077	FALSE	FALSE	FALSE	e4kJBv	0.000177526	0.38	Dental Caries	TRUE	reported	textfile	11	62174193	0.0208995	2.94044e-06	7524	Enterorhabdus	TRUE	reported	3FNhjF	textfile	2	1	TRUE	NA
rs424715	T	C	T	C	0.0818743	0.000214041	0.5537	0.376422	FALSE	FALSE	FALSE	e4kJBv	0.000159685	0.18	Dental Caries	TRUE	reported	textfile	19	35863028	0.0174855	4.4088e-06	7524	Enterorhabdus	TRUE	reported	3FNhjF	textfile	2	1	TRUE	NA
rs7923280	A	T	A	T	0.0860019	-6.60541e-05	0.3946	0.379088	FALSE	TRUE	FALSE	e4kJBv	0.000140844	0.64	Dental Caries	TRUE	reported	textfile	10	20280612	0.0169148	5.23856e-07	7524	Enterorhabdus	TRUE	reported	3FNhjF	textfile	2	1	TRUE	NA
rs9470637	A	T	A	T	-0.0755513	-0.000102383	0.4026	0.400054	FALSE	TRUE	FALSE	e4kJBv	0.000139166	0.46	Dental Caries	TRUE	reported	textfile	6	37567189	0.0166263	5.69624e-06	7524	Enterorhabdus	TRUE	reported	3FNhjF	textfile	2	1	TRUE	NA
rs11109097	C	T	C	T	0.0624272	-6.51663e-05	0.3121	0.303497	FALSE	FALSE	FALSE	e4kJBv	0.000148807	0.66	Dental Caries	TRUE	reported	textfile	12	97928437	0.0138539	5.49484e-06	11886	Intestinibacter	TRUE	reported	wIR3Ut	textfile	2	1	TRUE	NA
rs2098844	C	T	C	T	-0.0575295	8.743e-05	0.4245	0.46599	FALSE	FALSE	FALSE	e4kJBv	0.000137503	0.52	Dental Caries	TRUE	reported	textfile	11	127703160	0.0128416	6.78879e-06	12291	Intestinibacter	TRUE	reported	wIR3Ut	textfile	2	1	TRUE	NA
rs2702387	A	G	A	G	0.0608559	6.68173e-05	0.3519	0.337849	FALSE	FALSE	FALSE	e4kJBv	0.000144563	0.64	Dental Caries	TRUE	reported	textfile	4	179361262	0.0132145	4.25994e-06	12291	Intestinibacter	TRUE	reported	wIR3Ut	textfile	2	1	TRUE	NA
rs4327025	G	A	G	A	-0.0810346	0.000151007	0.1948	0.216879	FALSE	FALSE	FALSE	e4kJBv	0.000166109	0.36	Dental Caries	TRUE	reported	textfile	15	92446683	0.0154397	1.64326e-07	12303	Intestinibacter	TRUE	reported	wIR3Ut	textfile	2	1	TRUE	NA
rs447950	A	G	A	G	0.0628342	-0.000318626	0.2992	0.308685	FALSE	FALSE	FALSE	e4kJBv	0.000147983	0.0309999	Dental Caries	TRUE	reported	textfile	5	148846426	0.0136652	5.63911e-06	12303	Intestinibacter	TRUE	reported	wIR3Ut	textfile	2	1	TRUE	NA
rs68093214	C	T	C	T	0.0662258	7.31375e-05	0.2575	0.24967	FALSE	FALSE	FALSE	e4kJBv	0.000157884	0.64	Dental Caries	TRUE	reported	textfile	3	70657785	0.0149877	9.25769e-06	11886	Intestinibacter	TRUE	reported	wIR3Ut	textfile	2	1	TRUE	NA
rs893394	G	A	G	A	0.0583322	-0.000323453	0.4195	0.451813	FALSE	FALSE	FALSE	e4kJBv	0.000139075	0.02	Dental Caries	TRUE	reported	textfile	2	20054971	0.0130729	7.85038e-06	11886	Intestinibacter	TRUE	reported	wIR3Ut	textfile	2	1	TRUE	NA
rs11128180	A	G	A	G	0.0648288	0.000126919	0.2237	0.235711	FALSE	FALSE	FALSE	e4kJBv	0.00016049	0.43	Dental Caries	TRUE	reported	textfile	3	70592215	0.0140126	4.51737e-06	14466	LachnospiraceaeUCG004	TRUE	reported	zqEGjv	textfile	2	1	TRUE	NA
rs12673420	G	A	G	A	0.0554351	1.14543e-05	0.4414	0.424278	FALSE	FALSE	FALSE	e4kJBv	0.000138136	0.93	Dental Caries	TRUE	reported	textfile	7	71303007	0.0118375	2.98079e-06	14463	LachnospiraceaeUCG004	TRUE	reported	zqEGjv	textfile	2	1	TRUE	NA
rs12747809	G	A	G	A	-0.062197	0.000174597	0.34	0.316431	FALSE	FALSE	FALSE	e4kJBv	0.000146567	0.23	Dental Caries	TRUE	reported	textfile	1	240359089	0.0125685	8.64875e-07	14464	LachnospiraceaeUCG004	TRUE	reported	zqEGjv	textfile	2	1	TRUE	NA
rs12894272	A	G	A	G	0.0579792	-9.32358e-05	0.3002	0.325071	FALSE	FALSE	FALSE	e4kJBv	0.000145418	0.52	Dental Caries	TRUE	reported	textfile	14	40536481	0.0125229	4.33949e-06	14463	LachnospiraceaeUCG004	TRUE	reported	zqEGjv	textfile	2	1	TRUE	NA
rs2444793	C	T	C	T	-0.0542433	-0.000109446	0.4702	0.474599	FALSE	FALSE	FALSE	e4kJBv	0.000137075	0.42	Dental Caries	TRUE	reported	textfile	6	81318836	0.0118188	4.77076e-06	14463	LachnospiraceaeUCG004	TRUE	reported	zqEGjv	textfile	2	1	TRUE	NA
rs2726805	A	G	A	G	0.0548397	-2.97481e-05	0.4085	0.390503	FALSE	FALSE	FALSE	e4kJBv	0.000139828	0.83	Dental Caries	TRUE	reported	textfile	4	183247601	0.0120844	6.30399e-06	14466	LachnospiraceaeUCG004	TRUE	reported	zqEGjv	textfile	2	1	TRUE	NA
rs2882478	G	A	G	A	-0.0577091	-4.20782e-05	0.4553	0.445071	FALSE	FALSE	FALSE	e4kJBv	0.000138038	0.760001	Dental Caries	TRUE	reported	textfile	2	49904589	0.0118338	1.20811e-06	14466	LachnospiraceaeUCG004	TRUE	reported	zqEGjv	textfile	2	1	TRUE	NA
rs6656451	C	T	C	T	-0.05436	-1.16309e-05	0.4394	0.446518	FALSE	FALSE	FALSE	e4kJBv	0.000136954	0.93	Dental Caries	TRUE	reported	textfile	1	65990422	0.011947	5.56781e-06	14458	LachnospiraceaeUCG004	TRUE	reported	zqEGjv	textfile	2	1	TRUE	NA
rs11141494	G	A	G	A	-0.0783421	-0.000290812	0.1948	0.230855	FALSE	FALSE	FALSE	e4kJBv	0.000166161	0.08	Dental Caries	TRUE	reported	textfile	9	89306305	0.0174393	9.74642e-06	9291	Veillonella	TRUE	reported	v1Sr7g	textfile	2	1	TRUE	NA
rs11614532	G	C	G	C	0.0744538	-0.000101646	0.3052	0.336767	FALSE	TRUE	FALSE	e4kJBv	0.000145606	0.49	Dental Caries	TRUE	reported	textfile	12	129984555	0.0165214	7.12638e-06	8411	Veillonella	TRUE	reported	v1Sr7g	textfile	2	1	TRUE	NA
rs12679709	C	G	C	G	-0.0793499	0.000232136	0.3211	0.2844	FALSE	TRUE	FALSE	e4kJBv	0.000150933	0.12	Dental Caries	TRUE	reported	textfile	8	13253770	0.0164818	1.77579e-06	9290	Veillonella	TRUE	reported	v1Sr7g	textfile	2	1	TRUE	NA
rs1882878	A	G	A	G	-0.0768966	0.000310338	0.3062	0.265511	FALSE	FALSE	FALSE	e4kJBv	0.000155185	0.0460002	Dental Caries	TRUE	reported	textfile	21	30010673	0.0163908	2.98089e-06	9282	Veillonella	TRUE	reported	v1Sr7g	textfile	2	1	TRUE	NA
rs2013594	T	C	T	C	-0.0720698	-4.24314e-05	0.3579	0.328251	FALSE	FALSE	FALSE	e4kJBv	0.00014634	0.77	Dental Caries	TRUE	reported	textfile	11	44302154	0.0155153	3.42129e-06	9283	Veillonella	TRUE	reported	v1Sr7g	textfile	2	1	TRUE	NA
rs62376424	C	T	C	T	-0.0762216	-3.5867e-05	0.334	0.342959	FALSE	FALSE	FALSE	e4kJBv	0.000144758	0.8	Dental Caries	TRUE	reported	textfile	5	119914285	0.0163499	3.65453e-06	8999	Veillonella	TRUE	reported	v1Sr7g	textfile	2	1	TRUE	NA
rs6656807	A	G	A	G	0.0703062	-1.52424e-05	0.4245	0.403669	FALSE	FALSE	FALSE	e4kJBv	0.000141558	0.91	Dental Caries	TRUE	reported	textfile	1	178945043	0.0153954	5.49694e-06	8999	Veillonella	TRUE	reported	v1Sr7g	textfile	2	1	TRUE	NA
rs742016	A	G	A	G	-0.0688571	5.10813e-05	0.4235	0.422915	FALSE	FALSE	FALSE	e4kJBv	0.000138023	0.709999	Dental Caries	TRUE	reported	textfile	22	45604800	0.0149769	4.65692e-06	9279	Veillonella	TRUE	reported	v1Sr7g	textfile	2	1	TRUE	NA
rs7645873	A	T	A	T	0.0761385	6.10251e-05	0.2833	0.291663	FALSE	TRUE	FALSE	e4kJBv	0.000150096	0.68	Dental Caries	TRUE	reported	textfile	3	125544032	0.0164228	3.11802e-06	9286	Veillonella	TRUE	reported	v1Sr7g	textfile	2	1	TRUE	NA
rs11150408	T	G	T	G	0.0488254	-5.32519e-05	0.4453	0.457133	FALSE	FALSE	FALSE	e4kJBv	0.000136768	0.7	Dental Caries	TRUE	reported	textfile	16	81803497	0.0109063	7.05777e-06	17215	Dorea	TRUE	reported	MG8xNA	textfile	2	1	TRUE	NA
rs12537781	T	C	T	C	-0.055544	-0.000170834	0.2296	0.25912	FALSE	FALSE	FALSE	e4kJBv	0.000155223	0.27	Dental Caries	TRUE	reported	textfile	7	154978183	0.0125223	9.15137e-06	17608	Dorea	TRUE	reported	MG8xNA	textfile	2	1	TRUE	NA
rs3005511	A	G	A	G	0.0516127	-0.000137972	0.336	0.336349	FALSE	FALSE	FALSE	e4kJBv	0.000144281	0.34	Dental Caries	TRUE	reported	textfile	6	74605806	0.0112852	5.28702e-06	17610	Dorea	TRUE	reported	MG8xNA	textfile	2	1	TRUE	NA
rs345219	T	G	T	G	-0.0497368	-3.60902e-05	0.3757	0.375697	FALSE	FALSE	FALSE	e4kJBv	0.000143693	0.8	Dental Caries	TRUE	reported	textfile	3	6826520	0.0112621	8.8006e-06	17215	Dorea	TRUE	reported	MG8xNA	textfile	2	1	TRUE	NA
rs4793307	C	T	C	T	0.0574165	-0.000134177	0.2455	0.262435	FALSE	FALSE	FALSE	e4kJBv	0.000155219	0.39	Dental Caries	TRUE	reported	textfile	17	70733523	0.0122472	4.0069e-06	17600	Dorea	TRUE	reported	MG8xNA	textfile	2	1	TRUE	NA
rs62583469	T	A	T	A	-0.0634136	0.000256372	0.1988	0.202232	FALSE	TRUE	FALSE	e4kJBv	0.000169748	0.13	Dental Caries	TRUE	reported	textfile	9	106815466	0.0142227	5.77508e-06	16819	Dorea	TRUE	reported	MG8xNA	textfile	2	1	TRUE	NA
rs2032031	A	G	A	G	-0.0654931	-4.31003e-05	0.4732	0.488721	FALSE	FALSE	FALSE	e4kJBv	0.000137203	0.75	Dental Caries	TRUE	reported	textfile	10	130170270	0.0148681	9.14277e-06	9241	Desulfovibrio	TRUE	reported	Zx9gIp	textfile	2	1	TRUE	NA
rs2853179	C	T	C	T	0.0811971	-1.6491e-05	0.2485	0.2384	FALSE	FALSE	FALSE	e4kJBv	0.00016229	0.92	Dental Caries	TRUE	reported	textfile	8	105462047	0.0174234	2.42439e-06	8949	Desulfovibrio	TRUE	reported	Zx9gIp	textfile	2	1	TRUE	NA
rs6580353	T	C	T	C	0.0770979	-0.000110114	0.2604	0.237584	FALSE	FALSE	FALSE	e4kJBv	0.000166774	0.51	Dental Caries	TRUE	reported	textfile	5	139410687	0.0169735	4.93857e-06	9241	Desulfovibrio	TRUE	reported	Zx9gIp	textfile	2	1	TRUE	NA
rs7729080	C	A	C	A	-0.070287	6.61013e-05	0.2893	0.315568	FALSE	FALSE	FALSE	e4kJBv	0.000146742	0.649999	Dental Caries	TRUE	reported	textfile	5	52653978	0.0157691	9.95869e-06	9241	Desulfovibrio	TRUE	reported	Zx9gIp	textfile	2	1	TRUE	NA
rs11184341	G	C	G	C	0.0655855	4.1077e-05	0.2783	0.287394	FALSE	TRUE	FALSE	e4kJBv	0.000153278	0.79	Dental Caries	TRUE	reported	textfile	1	105422565	0.0142236	4.06353e-06	11863	Akkermansia	TRUE	reported	KhnQqz	textfile	2	1	TRUE	NA
rs11729256	T	C	T	C	0.0750473	-8.70716e-05	0.2386	0.258731	FALSE	FALSE	FALSE	e4kJBv	0.000155926	0.58	Dental Caries	TRUE	reported	textfile	4	95027272	0.0150184	6.58393e-07	11860	Akkermansia	TRUE	reported	KhnQqz	textfile	2	1	TRUE	NA
rs12908520	G	A	G	A	0.061772	-0.000142974	0.4563	0.432834	FALSE	FALSE	FALSE	e4kJBv	0.00013772	0.3	Dental Caries	TRUE	reported	textfile	15	97570657	0.0130954	2.26482e-06	11862	Akkermansia	TRUE	reported	KhnQqz	textfile	2	1	TRUE	NA
rs2602429	C	T	C	T	0.0745352	0.000124802	0.2217	0.220142	FALSE	FALSE	FALSE	e4kJBv	0.000166269	0.450001	Dental Caries	TRUE	reported	textfile	16	81063149	0.0156201	2.71569e-06	11689	Akkermansia	TRUE	reported	KhnQqz	textfile	2	1	TRUE	NA
rs4242783	G	A	G	A	0.0685454	0.000109818	0.2873	0.260636	FALSE	FALSE	FALSE	e4kJBv	0.000155467	0.48	Dental Caries	TRUE	reported	textfile	10	5064327	0.0147701	2.99799e-06	11689	Akkermansia	TRUE	reported	KhnQqz	textfile	2	1	TRUE	NA
rs4936098	A	G	A	G	0.0649225	-0.00017771	0.34	0.375406	FALSE	FALSE	FALSE	e4kJBv	0.00014167	0.21	Dental Caries	TRUE	reported	textfile	11	130280667	0.0135934	1.10359e-06	11857	Akkermansia	TRUE	reported	KhnQqz	textfile	2	1	TRUE	NA
rs61779207	G	A	G	A	-0.0760539	0.000475597	0.1779	0.182176	FALSE	FALSE	FALSE	e4kJBv	0.000177424	0.00729995	Dental Caries	TRUE	reported	textfile	1	41074472	0.0167769	6.32116e-06	11590	Akkermansia	TRUE	reported	KhnQqz	textfile	2	1	TRUE	NA
rs9349825	A	G	A	G	-0.0703407	2.9839e-05	0.2793	0.266361	FALSE	FALSE	FALSE	e4kJBv	0.000155104	0.85	Dental Caries	TRUE	reported	textfile	6	56341481	0.0147133	2.59886e-06	11857	Akkermansia	TRUE	reported	KhnQqz	textfile	2	1	TRUE	NA
rs941682	G	A	G	A	-0.0632957	-0.000146681	0.3111	0.274703	FALSE	FALSE	FALSE	e4kJBv	0.000152874	0.34	Dental Caries	TRUE	reported	textfile	20	31867840	0.0143777	9.17126e-06	11808	Akkermansia	TRUE	reported	KhnQqz	textfile	2	1	TRUE	NA
rs11199734	A	T	A	T	0.0770209	-0.000147369	0.2177	0.217154	FALSE	TRUE	FALSE	e4kJBv	0.000167628	0.38	Dental Caries	TRUE	reported	textfile	10	122819400	0.0169462	7.00288e-06	10263	Prevotella9	TRUE	reported	rjJu6o	textfile	2	1	TRUE	NA
rs1304512	G	A	G	A	0.0761593	8.00644e-05	0.2187	0.241426	FALSE	FALSE	FALSE	e4kJBv	0.000160933	0.62	Dental Caries	TRUE	reported	textfile	5	63736025	0.0165885	5.29082e-06	9790	Prevotella9	TRUE	reported	rjJu6o	textfile	2	1	TRUE	NA
rs16966465	G	C	G	C	0.0743348	-2.70032e-05	0.2346	0.207307	FALSE	TRUE	FALSE	e4kJBv	0.000168223	0.87	Dental Caries	TRUE	reported	textfile	15	38513730	0.0165291	9.33202e-06	10261	Prevotella9	TRUE	reported	rjJu6o	textfile	2	1	TRUE	NA
rs2683313	A	G	A	G	-0.0724576	5.64725e-05	0.3082	0.324374	FALSE	FALSE	FALSE	e4kJBv	0.000145896	0.7	Dental Caries	TRUE	reported	textfile	8	19115604	0.0151603	1.68895e-06	10260	Prevotella9	TRUE	reported	rjJu6o	textfile	2	1	TRUE	NA
rs4968431	G	T	G	T	0.0640113	0.000122798	0.3638	0.381547	FALSE	FALSE	FALSE	e4kJBv	0.000140324	0.38	Dental Caries	TRUE	reported	textfile	17	59421778	0.0144162	8.58441e-06	10271	Prevotella9	TRUE	reported	rjJu6o	textfile	2	1	TRUE	NA
rs7237249	C	T	C	T	-0.0823764	0.000132341	0.1352	0.182832	FALSE	FALSE	FALSE	e4kJBv	0.000177349	0.46	Dental Caries	TRUE	reported	textfile	18	71992502	0.0182126	8.93303e-06	10271	Prevotella9	TRUE	reported	rjJu6o	textfile	2	1	TRUE	NA
rs746764	T	C	T	C	-0.0915772	-0.000142477	0.173	0.179438	FALSE	FALSE	FALSE	e4kJBv	0.000178789	0.43	Dental Caries	TRUE	reported	textfile	20	21470713	0.0193245	2.03999e-06	9385	Prevotella9	TRUE	reported	rjJu6o	textfile	2	1	TRUE	NA
rs9428102	A	G	A	G	-0.0778845	6.88465e-05	0.2366	0.215159	FALSE	FALSE	FALSE	e4kJBv	0.000166567	0.68	Dental Caries	TRUE	reported	textfile	1	118852817	0.0176068	4.61734e-06	10264	Prevotella9	TRUE	reported	rjJu6o	textfile	2	1	TRUE	NA
rs11241747	C	T	C	T	0.0533858	6.22811e-05	0.3907	0.371112	FALSE	FALSE	FALSE	e4kJBv	0.000140927	0.66	Dental Caries	TRUE	reported	textfile	5	123846318	0.0120035	6.58971e-06	14822	RuminococcaceaeNK4A214group	TRUE	reported	sDVDR3	textfile	2	1	TRUE	NA
rs12642039	T	C	T	C	-0.0553003	0.000149373	0.3658	0.346443	FALSE	FALSE	FALSE	e4kJBv	0.000143197	0.3	Dental Caries	TRUE	reported	textfile	4	159932022	0.0119397	3.43005e-06	15276	RuminococcaceaeNK4A214group	TRUE	reported	sDVDR3	textfile	2	1	TRUE	NA
rs12731	A	G	A	G	-0.0527684	-7.72547e-05	0.4513	0.437273	FALSE	FALSE	FALSE	e4kJBv	0.00013726	0.57	Dental Caries	TRUE	reported	textfile	2	239087912	0.0115053	4.87237e-06	15288	RuminococcaceaeNK4A214group	TRUE	reported	sDVDR3	textfile	2	1	TRUE	NA
rs13087692	T	G	T	G	0.0574623	4.74529e-05	0.3052	0.312166	FALSE	FALSE	FALSE	e4kJBv	0.000147608	0.75	Dental Caries	TRUE	reported	textfile	3	84725039	0.012594	8.69224e-06	15288	RuminococcaceaeNK4A214group	TRUE	reported	sDVDR3	textfile	2	1	TRUE	NA
rs136761	G	A	G	A	-0.0587521	-9.18205e-05	0.4294	0.391374	FALSE	FALSE	FALSE	e4kJBv	0.000140262	0.51	Dental Caries	TRUE	reported	textfile	22	49796014	0.0119155	8.15195e-07	14822	RuminococcaceaeNK4A214group	TRUE	reported	sDVDR3	textfile	2	1	TRUE	NA
rs62027366	T	C	T	C	0.0615389	2.47862e-05	0.2296	0.230666	FALSE	FALSE	FALSE	e4kJBv	0.000164215	0.88	Dental Caries	TRUE	reported	textfile	16	24073806	0.0137612	6.58456e-06	14822	RuminococcaceaeNK4A214group	TRUE	reported	sDVDR3	textfile	2	1	TRUE	NA
rs112767262	T	C	T	C	0.0732963	-0.000415575	0.1958	0.187845	FALSE	FALSE	FALSE	e4kJBv	0.000175366	0.0179999	Dental Caries	TRUE	reported	textfile	16	3750623	0.0163589	8.20636e-06	11771	Escherichia.Shigella	TRUE	reported	8DjK6M	textfile	2	1	TRUE	NA
rs1154904	A	G	A	G	-0.0613376	0.000317185	0.4642	0.462203	FALSE	FALSE	FALSE	e4kJBv	0.000136881	0.02	Dental Caries	TRUE	reported	textfile	11	134774845	0.0130644	3.03751e-06	12002	Escherichia.Shigella	TRUE	reported	8DjK6M	textfile	2	1	TRUE	NA
rs11706043	T	A	T	A	0.075657	-0.000317975	0.1571	0.178017	FALSE	TRUE	FALSE	e4kJBv	0.000178499	0.0749998	Dental Caries	TRUE	reported	textfile	3	3173016	0.0164155	5.87272e-06	12001	Escherichia.Shigella	TRUE	reported	8DjK6M	textfile	2	1	TRUE	NA
rs118526	C	A	C	A	-0.0594401	3.53823e-05	0.3926	0.407593	FALSE	FALSE	FALSE	e4kJBv	0.000138889	0.8	Dental Caries	TRUE	reported	textfile	5	79863544	0.013598	7.99566e-06	11853	Escherichia.Shigella	TRUE	reported	8DjK6M	textfile	2	1	TRUE	NA
rs4731451	G	A	G	A	-0.0609885	0.000119645	0.3718	0.3583	FALSE	FALSE	FALSE	e4kJBv	0.000142306	0.4	Dental Caries	TRUE	reported	textfile	7	128054100	0.0135157	7.4731e-06	12001	Escherichia.Shigella	TRUE	reported	8DjK6M	textfile	2	1	TRUE	NA
rs57024273	T	C	T	C	0.0626172	-6.24419e-05	0.3181	0.319377	FALSE	FALSE	FALSE	e4kJBv	0.000151412	0.68	Dental Caries	TRUE	reported	textfile	2	236515155	0.0139919	9.70464e-06	11853	Escherichia.Shigella	TRUE	reported	8DjK6M	textfile	2	1	TRUE	NA
rs592299	T	C	T	C	-0.0592004	-3.05791e-05	0.4682	0.468019	FALSE	FALSE	FALSE	e4kJBv	0.000136916	0.82	Dental Caries	TRUE	reported	textfile	9	136179347	0.0129486	4.76927e-06	11995	Escherichia.Shigella	TRUE	reported	8DjK6M	textfile	2	1	TRUE	NA
rs113006825	T	C	T	C	-0.0928893	-5.40143e-05	0.1799	0.212507	FALSE	FALSE	FALSE	e4kJBv	0.000168119	0.75	Dental Caries	TRUE	reported	textfile	6	51803869	0.0208035	7.97701e-06	7165	RuminococcaceaeUCG009	TRUE	reported	FUrRir	textfile	2	1	TRUE	NA
rs12508214	C	T	C	T	-0.0774649	7.33816e-05	0.3509	0.38045	FALSE	FALSE	FALSE	e4kJBv	0.000144019	0.61	Dental Caries	TRUE	reported	textfile	4	7426937	0.0168937	4.75487e-06	7511	RuminococcaceaeUCG009	TRUE	reported	FUrRir	textfile	2	1	TRUE	NA
rs2058609	A	G	A	G	0.0816464	-1.48509e-05	0.3141	0.345298	FALSE	FALSE	FALSE	e4kJBv	0.000143553	0.92	Dental Caries	TRUE	reported	textfile	12	12970792	0.017472	3.12485e-06	7510	RuminococcaceaeUCG009	TRUE	reported	FUrRir	textfile	2	1	TRUE	NA
rs2192926	A	G	A	G	-0.089048	3.4979e-05	0.2366	0.232418	FALSE	FALSE	FALSE	e4kJBv	0.000161921	0.83	Dental Caries	TRUE	reported	textfile	2	75512668	0.0192989	4.87746e-06	7511	RuminococcaceaeUCG009	TRUE	reported	FUrRir	textfile	2	1	TRUE	NA
rs4079028	C	T	C	T	0.0915623	-4.04387e-05	0.1938	0.207671	FALSE	FALSE	FALSE	e4kJBv	0.00016795	0.81	Dental Caries	TRUE	reported	textfile	1	202299085	0.019936	3.28244e-06	7480	RuminococcaceaeUCG009	TRUE	reported	FUrRir	textfile	2	1	TRUE	NA
rs4708333	T	G	T	G	-0.084033	0.000157656	0.3022	0.310291	FALSE	FALSE	FALSE	e4kJBv	0.000148772	0.29	Dental Caries	TRUE	reported	textfile	6	78106701	0.0174757	1.56246e-06	7511	RuminococcaceaeUCG009	TRUE	reported	FUrRir	textfile	2	1	TRUE	NA
rs6952765	G	A	G	A	0.0732099	6.83267e-06	0.4612	0.44488	FALSE	FALSE	FALSE	e4kJBv	0.000137723	0.96	Dental Caries	TRUE	reported	textfile	7	32001710	0.0166777	8.13062e-06	7511	RuminococcaceaeUCG009	TRUE	reported	FUrRir	textfile	2	1	TRUE	NA
rs9558661	T	C	T	C	-0.0897823	3.29656e-05	0.1869	0.201281	FALSE	FALSE	FALSE	e4kJBv	0.000171445	0.85	Dental Caries	TRUE	reported	textfile	13	106650093	0.0200739	7.00847e-06	7480	RuminococcaceaeUCG009	TRUE	reported	FUrRir	textfile	2	1	TRUE	NA
rs113048721	C	G	C	G	0.0600735	1.32592e-06	0.2386	0.247678	FALSE	TRUE	FALSE	e4kJBv	0.000158541	0.99	Dental Caries	TRUE	reported	textfile	9	74214419	0.0132737	4.10352e-06	16719	Ruminiclostridium9	TRUE	reported	QxHOf5	textfile	2	1	TRUE	NA
rs12040548	G	T	G	T	0.0570422	0.000136118	0.3111	0.273113	FALSE	FALSE	FALSE	e4kJBv	0.00015372	0.38	Dental Caries	TRUE	reported	textfile	1	247710285	0.0122359	3.14872e-06	16721	Ruminiclostridium9	TRUE	reported	QxHOf5	textfile	2	1	TRUE	NA
rs57665991	C	G	C	G	-0.0641507	8.59385e-05	0.2386	0.297065	FALSE	TRUE	FALSE	e4kJBv	0.000149136	0.56	Dental Caries	TRUE	reported	textfile	3	157841287	0.0123339	2.07274e-07	16725	Ruminiclostridium9	TRUE	reported	QxHOf5	textfile	2	1	TRUE	NA
rs6082461	A	C	A	C	0.0586425	-9.95035e-05	0.2068	0.213548	FALSE	FALSE	FALSE	e4kJBv	0.000166757	0.55	Dental Caries	TRUE	reported	textfile	20	2210530	0.0131004	4.86594e-06	16650	Ruminiclostridium9	TRUE	reported	QxHOf5	textfile	2	1	TRUE	NA
rs7137760	C	T	C	T	0.050797	0.000231267	0.4145	0.405126	FALSE	FALSE	FALSE	e4kJBv	0.000138971	0.0959997	Dental Caries	TRUE	reported	textfile	12	10702414	0.0112182	7.06911e-06	16722	Ruminiclostridium9	TRUE	reported	QxHOf5	textfile	2	1	TRUE	NA
rs74303178	T	C	T	C	0.0532742	3.32291e-05	0.3201	0.294417	FALSE	FALSE	FALSE	e4kJBv	0.000149975	0.82	Dental Caries	TRUE	reported	textfile	8	14697544	0.0119274	7.91566e-06	16706	Ruminiclostridium9	TRUE	reported	QxHOf5	textfile	2	1	TRUE	NA
rs11532348	C	T	C	T	-0.103931	0.00015073	0.1829	0.210528	FALSE	FALSE	FALSE	e4kJBv	0.000168858	0.37	Dental Caries	TRUE	reported	textfile	12	98289796	0.0226826	5.71184e-06	6364	Coprobacter	TRUE	reported	3fe6EB	textfile	2	1	TRUE	NA
rs12684609	T	C	T	C	0.100827	6.41206e-05	0.1978	0.193377	FALSE	FALSE	FALSE	e4kJBv	0.000174306	0.709999	Dental Caries	TRUE	reported	textfile	9	137784868	0.0220366	6.10177e-06	6364	Coprobacter	TRUE	reported	3fe6EB	textfile	2	1	TRUE	NA
rs12996055	A	C	A	C	0.0921817	0.000174668	0.1918	0.263951	FALSE	FALSE	FALSE	e4kJBv	0.000160248	0.28	Dental Caries	TRUE	reported	textfile	2	137223458	0.0209405	8.07639e-06	6570	Coprobacter	TRUE	reported	3fe6EB	textfile	2	1	TRUE	NA
rs189356	G	A	G	A	0.0781125	-0.000182585	0.5219	0.499781	FALSE	FALSE	FALSE	e4kJBv	0.000136947	0.18	Dental Caries	TRUE	reported	textfile	20	57574851	0.0171916	6.26291e-06	6763	Coprobacter	TRUE	reported	3fe6EB	textfile	2	1	TRUE	NA
rs213863	C	T	C	T	-0.0887412	-5.67706e-05	0.3091	0.281331	FALSE	FALSE	FALSE	e4kJBv	0.000152085	0.709999	Dental Caries	TRUE	reported	textfile	6	97234939	0.0188377	2.34883e-06	6798	Coprobacter	TRUE	reported	3fe6EB	textfile	2	1	TRUE	NA
rs3828477	G	T	G	T	-0.091218	-5.80333e-05	0.2813	0.248481	FALSE	FALSE	FALSE	e4kJBv	0.000159463	0.719999	Dental Caries	TRUE	reported	textfile	3	46483717	0.019569	2.88974e-06	6798	Coprobacter	TRUE	reported	3fe6EB	textfile	2	1	TRUE	NA
rs5011652	G	C	G	C	0.0899597	-0.000198961	0.2455	0.241204	FALSE	TRUE	FALSE	e4kJBv	0.000159446	0.21	Dental Caries	TRUE	reported	textfile	15	91166608	0.020001	5.5105e-06	6783	Coprobacter	TRUE	reported	3fe6EB	textfile	2	1	TRUE	NA
rs11581881	C	T	C	T	0.0661211	5.99979e-05	0.1809	0.176633	FALSE	FALSE	FALSE	e4kJBv	0.000181303	0.74	Dental Caries	TRUE	reported	textfile	1	9361576	0.0144736	4.72582e-06	15730	RuminococcaceaeUCG013	TRUE	reported	hzMTpb	textfile	2	1	TRUE	NA
rs12485353	G	A	G	A	-0.0607903	-6.74849e-05	0.1789	0.207845	FALSE	FALSE	FALSE	e4kJBv	0.000168075	0.69	Dental Caries	TRUE	reported	textfile	3	197049996	0.0130847	4.19379e-06	16771	RuminococcaceaeUCG013	TRUE	reported	hzMTpb	textfile	2	1	TRUE	NA
rs12781711	C	T	C	T	-0.0656129	2.13588e-05	0.3131	0.345553	FALSE	FALSE	FALSE	e4kJBv	0.000143391	0.88	Dental Caries	TRUE	reported	textfile	10	2219930	0.0117477	2.55301e-08	16772	RuminococcaceaeUCG013	TRUE	reported	hzMTpb	textfile	2	1	TRUE	NA
rs1729063	G	C	G	C	-0.0533411	-0.000122367	0.328	0.298357	FALSE	TRUE	FALSE	e4kJBv	0.000148586	0.41	Dental Caries	TRUE	reported	textfile	16	10863459	0.0120757	9.63581e-06	16470	RuminococcaceaeUCG013	TRUE	reported	hzMTpb	textfile	2	1	TRUE	NA
rs2730183	G	A	G	A	-0.0488692	-0.000106334	0.4642	0.470068	FALSE	FALSE	FALSE	e4kJBv	0.000136559	0.44	Dental Caries	TRUE	reported	textfile	8	40311885	0.0109907	8.43787e-06	16772	RuminococcaceaeUCG013	TRUE	reported	hzMTpb	textfile	2	1	TRUE	NA
rs4385846	G	T	G	T	0.0598404	-1.74037e-05	0.2068	0.232063	FALSE	FALSE	FALSE	e4kJBv	0.000161427	0.91	Dental Caries	TRUE	reported	textfile	10	115650278	0.0131807	6.46209e-06	16772	RuminococcaceaeUCG013	TRUE	reported	hzMTpb	textfile	2	1	TRUE	NA
rs7784330	G	A	G	A	-0.0498329	-9.35519e-06	0.3887	0.388153	FALSE	FALSE	FALSE	e4kJBv	0.0001397	0.95	Dental Caries	TRUE	reported	textfile	7	32530997	0.0112066	8.1626e-06	16770	RuminococcaceaeUCG013	TRUE	reported	hzMTpb	textfile	2	1	TRUE	NA
rs9565219	T	A	T	A	-0.0524592	-4.95464e-05	0.337	0.329141	FALSE	TRUE	FALSE	e4kJBv	0.000145435	0.73	Dental Caries	TRUE	reported	textfile	13	76583319	0.0117701	8.72524e-06	16772	RuminococcaceaeUCG013	TRUE	reported	hzMTpb	textfile	2	1	TRUE	NA
rs11591622	T	G	T	G	-0.0688382	9.04252e-05	0.2157	0.24515	FALSE	FALSE	FALSE	e4kJBv	0.000158595	0.57	Dental Caries	TRUE	reported	textfile	10	102520687	0.0151375	6.49857e-06	12604	Sutterella	TRUE	reported	5qLmo7	textfile	2	1	TRUE	NA
rs13173038	A	G	A	G	-0.0718076	0.000159254	0.2207	0.207818	FALSE	FALSE	FALSE	e4kJBv	0.00016864	0.34	Dental Caries	TRUE	reported	textfile	5	58499183	0.0151627	2.72984e-06	13245	Sutterella	TRUE	reported	5qLmo7	textfile	2	1	TRUE	NA
rs2050185	G	A	G	A	0.0575138	4.66866e-05	0.3777	0.373083	FALSE	FALSE	FALSE	e4kJBv	0.000141621	0.74	Dental Caries	TRUE	reported	textfile	6	147936781	0.0128766	7.96955e-06	13243	Sutterella	TRUE	reported	5qLmo7	textfile	2	1	TRUE	NA
rs2321387	G	A	G	A	-0.0592876	-3.56395e-06	0.5298	0.463367	FALSE	FALSE	FALSE	e4kJBv	0.00013778	0.98	Dental Caries	TRUE	reported	textfile	13	58689340	0.0124509	1.86519e-06	13252	Sutterella	TRUE	reported	5qLmo7	textfile	2	1	TRUE	NA
rs2613606	C	T	C	T	-0.0556794	-0.000179596	0.3936	0.432108	FALSE	FALSE	FALSE	e4kJBv	0.000137626	0.19	Dental Caries	TRUE	reported	textfile	7	111285025	0.0124117	7.2023e-06	13249	Sutterella	TRUE	reported	5qLmo7	textfile	2	1	TRUE	NA
rs607327	C	T	C	T	0.0578334	6.57448e-05	0.3767	0.368828	FALSE	FALSE	FALSE	e4kJBv	0.000141119	0.64	Dental Caries	TRUE	reported	textfile	11	111695709	0.0129053	6.6306e-06	13251	Sutterella	TRUE	reported	5qLmo7	textfile	2	1	TRUE	NA
rs62501473	G	A	G	A	0.0694233	-6.30045e-05	0.2286	0.244275	FALSE	FALSE	FALSE	e4kJBv	0.000158914	0.69	Dental Caries	TRUE	reported	textfile	7	150126751	0.0149416	5.51851e-06	12762	Sutterella	TRUE	reported	5qLmo7	textfile	2	1	TRUE	NA
rs7499539	A	G	A	G	0.0617478	0.000204865	0.3231	0.304068	FALSE	FALSE	FALSE	e4kJBv	0.000148047	0.17	Dental Caries	TRUE	reported	textfile	16	85038065	0.0130998	2.35769e-06	13254	Sutterella	TRUE	reported	5qLmo7	textfile	2	1	TRUE	NA
rs7638039	T	C	T	C	0.0645624	5.6641e-05	0.2326	0.24663	FALSE	FALSE	FALSE	e4kJBv	0.000158682	0.719999	Dental Caries	TRUE	reported	textfile	3	70588939	0.0143887	8.66397e-06	13236	Sutterella	TRUE	reported	5qLmo7	textfile	2	1	TRUE	NA
rs9350083	T	G	T	G	-0.0593069	-0.000183036	0.2992	0.305039	FALSE	FALSE	FALSE	e4kJBv	0.000147924	0.22	Dental Caries	TRUE	reported	textfile	6	18583878	0.0133929	8.22778e-06	13254	Sutterella	TRUE	reported	5qLmo7	textfile	2	1	TRUE	NA
rs2724813	A	G	A	G	-0.0840769	0.00017704	0.2008	0.177846	FALSE	FALSE	FALSE	e4kJBv	0.000178981	0.32	Dental Caries	TRUE	reported	textfile	10	12516924	0.0167551	6.28451e-07	11610	Marvinbryantia	TRUE	reported	GyhLPM	textfile	2	1	TRUE	NA
rs2842896	C	T	C	T	-0.0649396	0.000203935	0.5278	0.503264	FALSE	FALSE	FALSE	e4kJBv	0.000139829	0.14	Dental Caries	TRUE	reported	textfile	6	132881664	0.0131146	7.25363e-07	11709	Marvinbryantia	TRUE	reported	GyhLPM	textfile	2	1	TRUE	NA
rs2863363	A	G	A	G	0.0634861	0.000121395	0.3678	0.362478	FALSE	FALSE	FALSE	e4kJBv	0.000141846	0.39	Dental Caries	TRUE	reported	textfile	3	166039765	0.0136323	3.11281e-06	11950	Marvinbryantia	TRUE	reported	GyhLPM	textfile	2	1	TRUE	NA
rs3125832	A	C	A	C	0.0679323	0.000452892	0.2624	0.248733	FALSE	FALSE	FALSE	e4kJBv	0.000158092	0.00420001	Dental Caries	TRUE	reported	textfile	1	211400180	0.015012	5.02731e-06	11709	Marvinbryantia	TRUE	reported	GyhLPM	textfile	2	1	TRUE	NA
rs11674854	C	T	C	T	-0.0852686	4.44014e-05	0.4274	0.416632	FALSE	FALSE	FALSE	e4kJBv	0.000140669	0.75	Dental Caries	TRUE	reported	textfile	2	28903275	0.0176504	1.592e-06	6655	Lactobacillus	TRUE	reported	DFav6E	textfile	2	1	TRUE	NA
rs12693845	C	T	C	T	-0.0805447	-0.000208388	0.3569	0.389671	FALSE	FALSE	FALSE	e4kJBv	0.000139652	0.14	Dental Caries	TRUE	reported	textfile	2	199312684	0.0177429	8.9632e-06	6958	Lactobacillus	TRUE	reported	DFav6E	textfile	2	1	TRUE	NA
rs1530559	G	A	G	A	0.0804001	1.83212e-05	0.5676	0.400045	FALSE	FALSE	FALSE	e4kJBv	0.000137965	0.89	Dental Caries	TRUE	reported	textfile	2	135755629	0.0178207	4.93109e-06	6655	Lactobacillus	TRUE	reported	DFav6E	textfile	2	1	TRUE	NA
rs7399658	G	A	G	A	-0.107134	0.00018286	0.2157	0.211845	FALSE	FALSE	FALSE	e4kJBv	0.000169655	0.28	Dental Caries	TRUE	reported	textfile	13	23834968	0.0221883	3.12099e-06	6613	Lactobacillus	TRUE	reported	DFav6E	textfile	2	1	TRUE	NA
rs768253	T	G	T	G	-0.079195	4.49284e-05	0.3907	0.38914	FALSE	FALSE	FALSE	e4kJBv	0.000139725	0.75	Dental Caries	TRUE	reported	textfile	8	69010103	0.0171791	4.2477e-06	6958	Lactobacillus	TRUE	reported	DFav6E	textfile	2	1	TRUE	NA
rs921925	A	C	A	C	0.0985077	2.74447e-05	0.2624	0.209918	FALSE	FALSE	FALSE	e4kJBv	0.000167747	0.87	Dental Caries	TRUE	reported	textfile	19	6928017	0.0203229	9.71665e-07	6952	Lactobacillus	TRUE	reported	DFav6E	textfile	2	1	TRUE	NA
rs117347059	G	C	G	C	-0.128261	5.80681e-05	0.2068	0.215112	FALSE	TRUE	FALSE	e4kJBv	0.000168495	0.73	Dental Caries	TRUE	reported	textfile	7	129433205	0.0285123	9.16713e-06	3684	Gordonibacter	TRUE	reported	5cb14o	textfile	2	1	TRUE	NA
rs13412653	A	C	A	C	0.107597	-0.000143084	0.3539	0.350981	FALSE	FALSE	FALSE	e4kJBv	0.000142744	0.32	Dental Caries	TRUE	reported	textfile	2	30158494	0.0239228	8.61141e-06	3723	Gordonibacter	TRUE	reported	5cb14o	textfile	2	1	TRUE	NA
rs4596722	A	G	A	G	0.102908	4.62369e-05	0.4761	0.48256	FALSE	FALSE	FALSE	e4kJBv	0.000136661	0.74	Dental Caries	TRUE	reported	textfile	9	88787144	0.0231571	9.0568e-06	3723	Gordonibacter	TRUE	reported	5cb14o	textfile	2	1	TRUE	NA
rs7294633	C	T	C	T	0.12867	7.32442e-05	0.3509	0.2972	FALSE	FALSE	FALSE	e4kJBv	0.000149946	0.630001	Dental Caries	TRUE	reported	textfile	12	29024534	0.0249946	3.43763e-07	3723	Gordonibacter	TRUE	reported	5cb14o	textfile	2	1	TRUE	NA
rs11750293	G	T	G	T	-0.0578304	-0.000129168	0.2813	0.275406	FALSE	FALSE	FALSE	e4kJBv	0.000152825	0.4	Dental Caries	TRUE	reported	textfile	5	123822114	0.0120512	1.76136e-06	17094	RuminococcaceaeUCG002	TRUE	reported	mbMdDF	textfile	2	1	TRUE	NA
rs12463378	A	G	A	G	-0.0522061	0.000305581	0.4175	0.385199	FALSE	FALSE	FALSE	e4kJBv	0.000140086	0.0290001	Dental Caries	TRUE	reported	textfile	19	54475808	0.0112086	2.95523e-06	16994	RuminococcaceaeUCG002	TRUE	reported	mbMdDF	textfile	2	1	TRUE	NA
rs362417	G	C	G	C	-0.054863	-0.000259813	0.2664	0.281545	FALSE	TRUE	FALSE	e4kJBv	0.000151428	0.0860003	Dental Caries	TRUE	reported	textfile	14	73589896	0.0120984	7.80005e-06	17097	RuminococcaceaeUCG002	TRUE	reported	mbMdDF	textfile	2	1	TRUE	NA
rs6542556	A	G	A	G	0.050974	0.000118683	0.3449	0.354936	FALSE	FALSE	FALSE	e4kJBv	0.000142392	0.4	Dental Caries	TRUE	reported	textfile	2	120757853	0.011406	7.86123e-06	17094	RuminococcaceaeUCG002	TRUE	reported	mbMdDF	textfile	2	1	TRUE	NA
rs6793778	C	T	C	T	-0.0558706	4.34884e-06	0.2624	0.241816	FALSE	FALSE	FALSE	e4kJBv	0.000160313	0.98	Dental Caries	TRUE	reported	textfile	3	24045453	0.0125258	9.81289e-06	17094	RuminococcaceaeUCG002	TRUE	reported	mbMdDF	textfile	2	1	TRUE	NA
rs7120052	A	C	A	C	0.0624796	0.000142963	0.1759	0.175336	FALSE	FALSE	FALSE	e4kJBv	0.000179266	0.43	Dental Caries	TRUE	reported	textfile	11	86335459	0.0135523	1.96895e-06	17097	RuminococcaceaeUCG002	TRUE	reported	mbMdDF	textfile	2	1	TRUE	NA
rs7155595	C	A	C	A	0.0569929	0.000133122	0.3091	0.325759	FALSE	FALSE	FALSE	e4kJBv	0.00014598	0.36	Dental Caries	TRUE	reported	textfile	14	77502546	0.0116986	1.14931e-06	17084	RuminococcaceaeUCG002	TRUE	reported	mbMdDF	textfile	2	1	TRUE	NA
rs7249614	A	G	A	G	-0.0492778	-0.000110343	0.3847	0.421375	FALSE	FALSE	FALSE	e4kJBv	0.000139413	0.43	Dental Caries	TRUE	reported	textfile	19	43637890	0.0110807	9.07376e-06	16651	RuminococcaceaeUCG002	TRUE	reported	mbMdDF	textfile	2	1	TRUE	NA
rs7342369	C	A	C	A	-0.0527803	0.000163509	0.3231	0.326833	FALSE	FALSE	FALSE	e4kJBv	0.000146031	0.26	Dental Caries	TRUE	reported	textfile	12	129451330	0.0116023	5.66121e-06	16651	RuminococcaceaeUCG002	TRUE	reported	mbMdDF	textfile	2	1	TRUE	NA
rs77564310	A	C	A	C	-0.0713093	8.88039e-05	0.1789	0.198516	FALSE	FALSE	FALSE	e4kJBv	0.000171174	0.6	Dental Caries	TRUE	reported	textfile	15	80713184	0.0140855	3.28614e-07	17000	RuminococcaceaeUCG002	TRUE	reported	mbMdDF	textfile	2	1	TRUE	NA
rs11769002	G	A	G	A	-0.0528793	4.153e-05	0.4006	0.399303	FALSE	FALSE	FALSE	e4kJBv	0.000139686	0.77	Dental Caries	TRUE	reported	textfile	7	62443498	0.0109389	1.44962e-06	17571	Alistipes	TRUE	reported	OwpiVc	textfile	2	1	TRUE	NA
rs1689282	A	C	A	C	-0.0520061	-0.000158828	0.34	0.336526	FALSE	FALSE	FALSE	e4kJBv	0.000144852	0.27	Dental Caries	TRUE	reported	textfile	9	14080129	0.0113942	5.27578e-06	17090	Alistipes	TRUE	reported	OwpiVc	textfile	2	1	TRUE	NA
rs2875322	T	C	T	C	-0.0580945	0.000546451	0.2068	0.210123	FALSE	FALSE	FALSE	e4kJBv	0.000168751	0.0012	Dental Caries	TRUE	reported	textfile	11	130887552	0.0131432	8.77703e-06	17459	Alistipes	TRUE	reported	OwpiVc	textfile	2	1	TRUE	NA
rs34417064	A	G	A	G	-0.048202	0.000144337	0.5119	0.50159	FALSE	FALSE	FALSE	e4kJBv	0.000136429	0.29	Dental Caries	TRUE	reported	textfile	17	52776479	0.0106868	7.00749e-06	17570	Alistipes	TRUE	reported	OwpiVc	textfile	2	1	TRUE	NA
rs62576416	T	C	T	C	0.0492647	-0.000181597	0.3976	0.402134	FALSE	FALSE	FALSE	e4kJBv	0.000139916	0.19	Dental Caries	TRUE	reported	textfile	9	112120264	0.0109733	7.50368e-06	17564	Alistipes	TRUE	reported	OwpiVc	textfile	2	1	TRUE	NA
rs67281112	G	C	G	C	0.0634575	-5.48342e-05	0.2167	0.218956	FALSE	TRUE	FALSE	e4kJBv	0.000164815	0.74	Dental Caries	TRUE	reported	textfile	7	135778919	0.0137846	3.91578e-06	17090	Alistipes	TRUE	reported	OwpiVc	textfile	2	1	TRUE	NA
rs67705352	T	G	T	G	-0.0532404	-0.000409477	0.3738	0.372451	FALSE	FALSE	FALSE	e4kJBv	0.000141935	0.00389996	Dental Caries	TRUE	reported	textfile	1	19790706	0.0110864	1.65123e-06	17567	Alistipes	TRUE	reported	OwpiVc	textfile	2	1	TRUE	NA
rs7129639	C	A	C	A	-0.0524955	-2.71255e-05	0.4016	0.375945	FALSE	FALSE	FALSE	e4kJBv	0.000140984	0.85	Dental Caries	TRUE	reported	textfile	11	17511427	0.0109584	1.78422e-06	17571	Alistipes	TRUE	reported	OwpiVc	textfile	2	1	TRUE	NA
rs8130320	A	G	A	G	-0.049002	-0.000298422	0.4821	0.434357	FALSE	FALSE	FALSE	e4kJBv	0.000137336	0.0299999	Dental Caries	TRUE	reported	textfile	21	40580258	0.010717	4.83612e-06	17571	Alistipes	TRUE	reported	OwpiVc	textfile	2	1	TRUE	NA
rs11787826	C	A	C	A	0.081327	2.10315e-05	0.4284	0.456227	FALSE	FALSE	FALSE	e4kJBv	0.000136648	0.88	Dental Caries	TRUE	reported	textfile	9	34332382	0.0171154	2.63466e-06	6923	Senegalimassilia	TRUE	reported	R6dLJH	textfile	2	1	TRUE	NA
rs2017373	C	T	C	T	0.0782258	0.000100558	0.3738	0.370724	FALSE	FALSE	FALSE	e4kJBv	0.000141169	0.48	Dental Caries	TRUE	reported	textfile	14	34431996	0.0176841	9.50288e-06	6923	Senegalimassilia	TRUE	reported	R6dLJH	textfile	2	1	TRUE	NA
rs7225245	G	A	G	A	0.079173	-1.6785e-05	0.4583	0.47224	FALSE	FALSE	FALSE	e4kJBv	0.000142755	0.91	Dental Caries	TRUE	reported	textfile	17	48379615	0.0170421	4.18017e-06	6923	Senegalimassilia	TRUE	reported	R6dLJH	textfile	2	1	TRUE	NA
rs72887800	T	A	T	A	-0.0822462	0.000262999	0.3777	0.379645	FALSE	TRUE	FALSE	e4kJBv	0.000140661	0.0619998	Dental Caries	TRUE	reported	textfile	17	74949284	0.0175721	2.41534e-06	6923	Senegalimassilia	TRUE	reported	R6dLJH	textfile	2	1	TRUE	NA
rs11818408	G	A	G	A	0.10585	-1.92018e-06	0.4771	0.460968	FALSE	FALSE	FALSE	e4kJBv	0.0001379	0.99	Dental Caries	TRUE	reported	textfile	10	96758467	0.0237114	8.20015e-06	3590	Eubacteriumfissicatenagroup	TRUE	reported	5ZTY5s	textfile	2	1	TRUE	NA
rs11876297	T	C	T	C	0.131469	-0.000224813	0.2157	0.260233	FALSE	FALSE	FALSE	e4kJBv	0.000161459	0.16	Dental Caries	TRUE	reported	textfile	18	45753272	0.0281712	2.66556e-06	3396	Eubacteriumfissicatenagroup	TRUE	reported	5ZTY5s	textfile	2	1	TRUE	NA
rs2733072	G	A	G	A	0.109644	-0.000159005	0.4652	0.436878	FALSE	FALSE	FALSE	e4kJBv	0.000139878	0.26	Dental Caries	TRUE	reported	textfile	8	5433699	0.0228306	1.49089e-06	3833	Eubacteriumfissicatenagroup	TRUE	reported	5ZTY5s	textfile	2	1	TRUE	NA
rs3771393	C	T	C	T	0.130842	0.0002242	0.2843	0.265789	FALSE	FALSE	FALSE	e4kJBv	0.000154344	0.15	Dental Caries	TRUE	reported	textfile	2	71145246	0.0266671	7.37909e-07	3792	Eubacteriumfissicatenagroup	TRUE	reported	5ZTY5s	textfile	2	1	TRUE	NA
rs6934739	A	G	A	G	0.111463	-0.000171993	0.2952	0.283757	FALSE	FALSE	FALSE	e4kJBv	0.000151325	0.26	Dental Caries	TRUE	reported	textfile	6	39940437	0.0252788	9.75326e-06	3831	Eubacteriumfissicatenagroup	TRUE	reported	5ZTY5s	textfile	2	1	TRUE	NA
rs7104872	G	A	G	A	0.138612	6.83276e-05	0.1779	0.186556	FALSE	FALSE	FALSE	e4kJBv	0.000175725	0.7	Dental Caries	TRUE	reported	textfile	11	115165111	0.0291906	2.7315e-06	3829	Eubacteriumfissicatenagroup	TRUE	reported	5ZTY5s	textfile	2	1	TRUE	NA
rs11899949	G	A	G	A	0.130568	4.03885e-05	0.2773	0.254318	FALSE	FALSE	FALSE	e4kJBv	0.000156257	0.8	Dental Caries	TRUE	reported	textfile	2	38049069	0.0276239	2.7671e-06	3258	Victivallis	TRUE	reported	6amPrS	textfile	2	1	TRUE	NA
rs173120	T	C	T	C	0.13381	-6.75853e-05	0.2455	0.244746	FALSE	FALSE	FALSE	e4kJBv	0.000158957	0.67	Dental Caries	TRUE	reported	textfile	13	72876881	0.0290127	7.65253e-06	3263	Victivallis	TRUE	reported	6amPrS	textfile	2	1	TRUE	NA
rs1882775	A	G	A	G	-0.13827	0.000171451	0.2237	0.204548	FALSE	FALSE	FALSE	e4kJBv	0.000171198	0.32	Dental Caries	TRUE	reported	textfile	21	40405606	0.031273	8.72833e-06	3258	Victivallis	TRUE	reported	6amPrS	textfile	2	1	TRUE	NA
rs2546432	T	C	T	C	-0.110803	-1.44665e-05	0.4662	0.468862	FALSE	FALSE	FALSE	e4kJBv	0.000137412	0.92	Dental Caries	TRUE	reported	textfile	5	180579462	0.0249655	9.93269e-06	3266	Victivallis	TRUE	reported	6amPrS	textfile	2	1	TRUE	NA
rs4764863	G	A	G	A	0.121561	8.88712e-05	0.5	0.50669	FALSE	FALSE	FALSE	e4kJBv	0.000136275	0.51	Dental Caries	TRUE	reported	textfile	12	102514184	0.0246058	8.2222e-07	3266	Victivallis	TRUE	reported	6amPrS	textfile	2	1	TRUE	NA
rs4895919	T	C	T	C	-0.116918	0.000162603	0.4821	0.467848	FALSE	FALSE	FALSE	e4kJBv	0.000137044	0.24	Dental Caries	TRUE	reported	textfile	6	131630319	0.0247515	2.75199e-06	3254	Victivallis	TRUE	reported	6amPrS	textfile	2	1	TRUE	NA
rs6445926	G	C	G	C	0.117031	5.58005e-05	0.3966	0.398815	FALSE	TRUE	FALSE	e4kJBv	0.000139242	0.69	Dental Caries	TRUE	reported	textfile	3	57723877	0.0249764	2.95824e-06	3267	Victivallis	TRUE	reported	6amPrS	textfile	2	1	TRUE	NA
rs911666	T	C	T	C	-0.118576	-8.24094e-05	0.3052	0.330074	FALSE	FALSE	FALSE	e4kJBv	0.000144834	0.57	Dental Caries	TRUE	reported	textfile	14	96071125	0.0263146	7.65252e-06	3267	Victivallis	TRUE	reported	6amPrS	textfile	2	1	TRUE	NA
rs11929846	T	C	T	C	-0.0697199	6.24526e-05	0.2097	0.210918	FALSE	FALSE	FALSE	e4kJBv	0.00016737	0.709999	Dental Caries	TRUE	reported	textfile	4	17051156	0.0157969	8.88416e-06	11114	Phascolarctobacterium	TRUE	reported	SO1VGx	textfile	2	1	TRUE	NA
rs12618201	A	G	A	G	0.0641657	0.000222597	0.3469	0.364017	FALSE	FALSE	FALSE	e4kJBv	0.000141803	0.12	Dental Caries	TRUE	reported	textfile	2	174436533	0.0138202	3.37696e-06	11113	Phascolarctobacterium	TRUE	reported	SO1VGx	textfile	2	1	TRUE	NA
rs1264476	T	G	T	G	0.0767335	-0.000429688	0.1998	0.208939	FALSE	FALSE	FALSE	e4kJBv	0.00016858	0.0109999	Dental Caries	TRUE	reported	textfile	8	102434276	0.0166041	4.29567e-06	11104	Phascolarctobacterium	TRUE	reported	SO1VGx	textfile	2	1	TRUE	NA
rs6427992	G	C	G	C	-0.0652458	0.000164519	0.3926	0.403961	FALSE	TRUE	FALSE	e4kJBv	0.000138953	0.24	Dental Caries	TRUE	reported	textfile	1	203102563	0.0137508	2.08614e-06	11113	Phascolarctobacterium	TRUE	reported	SO1VGx	textfile	2	1	TRUE	NA
rs7982713	G	A	G	A	0.0726922	-0.000255543	0.2286	0.226521	FALSE	FALSE	FALSE	e4kJBv	0.000166427	0.12	Dental Caries	TRUE	reported	textfile	13	71376322	0.0163201	9.72164e-06	10710	Phascolarctobacterium	TRUE	reported	SO1VGx	textfile	2	1	TRUE	NA
rs11961899	G	A	G	A	-0.0707825	0.000185864	0.2714	0.289432	FALSE	FALSE	FALSE	e4kJBv	0.000150543	0.22	Dental Caries	TRUE	reported	textfile	6	132887921	0.0161381	9.1802e-06	9501	RuminococcaceaeUCG004	TRUE	reported	WAOuZQ	textfile	2	1	TRUE	NA
rs2248146	T	C	T	C	0.0689452	-4.56585e-05	0.3221	0.327158	FALSE	FALSE	FALSE	e4kJBv	0.000146014	0.75	Dental Caries	TRUE	reported	textfile	7	24791998	0.0153649	8.20001e-06	9502	RuminococcaceaeUCG004	TRUE	reported	WAOuZQ	textfile	2	1	TRUE	NA
rs3800154	A	C	A	C	-0.0797959	5.87227e-05	0.2207	0.193378	FALSE	FALSE	FALSE	e4kJBv	0.000174809	0.74	Dental Caries	TRUE	reported	textfile	6	2119329	0.0177639	6.11581e-06	9406	RuminococcaceaeUCG004	TRUE	reported	WAOuZQ	textfile	2	1	TRUE	NA
rs511258	G	A	G	A	-0.0757474	-0.000210958	0.2634	0.273678	FALSE	FALSE	FALSE	e4kJBv	0.000152876	0.17	Dental Caries	TRUE	reported	textfile	3	169966722	0.0162475	4.52052e-06	9500	RuminococcaceaeUCG004	TRUE	reported	WAOuZQ	textfile	2	1	TRUE	NA
rs550351	A	C	A	C	0.078587	-0.000113912	0.4404	0.220553	FALSE	FALSE	FALSE	e4kJBv	0.000195478	0.56	Dental Caries	TRUE	reported	textfile	1	18676399	0.018003	9.43128e-06	9498	RuminococcaceaeUCG004	TRUE	reported	WAOuZQ	textfile	2	1	TRUE	NA
rs7123615	C	G	C	G	-0.0786157	-5.17517e-07	0.169	0.207046	FALSE	TRUE	FALSE	e4kJBv	0.000168496	1	Dental Caries	TRUE	reported	textfile	11	15771251	0.0179592	7.09181e-06	9502	RuminococcaceaeUCG004	TRUE	reported	WAOuZQ	textfile	2	1	TRUE	NA
rs7569771	A	G	A	G	-0.075914	9.53138e-05	0.2167	0.22186	FALSE	FALSE	FALSE	e4kJBv	0.000165788	0.57	Dental Caries	TRUE	reported	textfile	2	239846337	0.0170308	8.11964e-06	9502	RuminococcaceaeUCG004	TRUE	reported	WAOuZQ	textfile	2	1	TRUE	NA
rs9818949	G	T	G	T	0.0859927	0.000342451	0.2187	0.197592	FALSE	FALSE	FALSE	e4kJBv	0.000177305	0.0530005	Dental Caries	TRUE	reported	textfile	3	197683751	0.0188671	5.38832e-06	9116	RuminococcaceaeUCG004	TRUE	reported	WAOuZQ	textfile	2	1	TRUE	NA
rs11990279	T	C	T	C	-0.0824934	3.22586e-05	0.2396	0.239712	FALSE	FALSE	FALSE	e4kJBv	0.000160264	0.84	Dental Caries	TRUE	reported	textfile	8	11116314	0.0180457	4.94298e-06	8528	Oscillibacter	TRUE	reported	dYXcXp	textfile	2	1	TRUE	NA
rs12417956	C	G	C	G	0.0785431	-0.000246724	0.2445	0.237308	FALSE	TRUE	FALSE	e4kJBv	0.000160206	0.12	Dental Caries	TRUE	reported	textfile	11	25973451	0.0174075	6.02626e-06	8928	Oscillibacter	TRUE	reported	dYXcXp	textfile	2	1	TRUE	NA
rs133832	A	C	A	C	-0.0795527	7.84651e-05	0.3131	0.324478	FALSE	FALSE	FALSE	e4kJBv	0.000146308	0.59	Dental Caries	TRUE	reported	textfile	22	44834707	0.0162411	1.14719e-06	8926	Oscillibacter	TRUE	reported	dYXcXp	textfile	2	1	TRUE	NA
rs234108	A	G	A	G	0.0749553	-0.000144058	0.4801	0.47912	FALSE	FALSE	FALSE	e4kJBv	0.000136976	0.29	Dental Caries	TRUE	reported	textfile	1	184942671	0.0152632	9.16336e-07	8694	Oscillibacter	TRUE	reported	dYXcXp	textfile	2	1	TRUE	NA
rs36095275	C	T	C	T	-0.0752368	-3.8803e-05	0.3618	0.374622	FALSE	FALSE	FALSE	e4kJBv	0.000142185	0.780001	Dental Caries	TRUE	reported	textfile	14	32270129	0.0156861	1.39627e-06	8694	Oscillibacter	TRUE	reported	dYXcXp	textfile	2	1	TRUE	NA
rs4506202	A	G	A	G	-0.0711323	-7.16373e-05	0.5159	0.535808	FALSE	FALSE	FALSE	e4kJBv	0.000137455	0.6	Dental Caries	TRUE	reported	textfile	8	21598077	0.0152261	3.20825e-06	8694	Oscillibacter	TRUE	reported	dYXcXp	textfile	2	1	TRUE	NA
rs62206502	C	A	C	A	-0.0681423	0.000157553	0.4592	0.455638	FALSE	FALSE	FALSE	e4kJBv	0.00013731	0.25	Dental Caries	TRUE	reported	textfile	20	18003390	0.0151349	6.59895e-06	8883	Oscillibacter	TRUE	reported	dYXcXp	textfile	2	1	TRUE	NA
rs6901560	C	G	C	G	0.0855032	-0.000194655	0.1988	0.202254	FALSE	TRUE	FALSE	e4kJBv	0.000169791	0.25	Dental Caries	TRUE	reported	textfile	6	36931994	0.018693	6.20951e-06	8525	Oscillibacter	TRUE	reported	dYXcXp	textfile	2	1	TRUE	NA
rs9393920	A	G	A	G	-0.0744662	0.000193464	0.4354	0.470521	FALSE	FALSE	FALSE	e4kJBv	0.000136562	0.16	Dental Caries	TRUE	reported	textfile	6	28580593	0.0151081	9.92237e-07	8930	Oscillibacter	TRUE	reported	dYXcXp	textfile	2	1	TRUE	NA
rs11992182	A	C	A	C	0.0625299	-0.000216574	0.2883	0.272775	FALSE	FALSE	FALSE	e4kJBv	0.000153621	0.16	Dental Caries	TRUE	reported	textfile	8	79766499	0.0137876	4.64839e-06	13381	Ruminiclostridium6	TRUE	reported	jBFnUH	textfile	2	1	TRUE	NA
rs2548459	C	T	C	T	0.0554866	-8.56734e-05	0.4702	0.532882	FALSE	FALSE	FALSE	e4kJBv	0.00013646	0.53	Dental Caries	TRUE	reported	textfile	19	49209339	0.0122755	6.40206e-06	13377	Ruminiclostridium6	TRUE	reported	jBFnUH	textfile	2	1	TRUE	NA
rs73176030	T	C	T	C	0.058665	-0.000120606	0.3181	0.327198	FALSE	FALSE	FALSE	e4kJBv	0.000145416	0.41	Dental Caries	TRUE	reported	textfile	7	101271282	0.013208	7.28883e-06	13378	Ruminiclostridium6	TRUE	reported	jBFnUH	textfile	2	1	TRUE	NA
rs77193512	A	G	A	G	0.0736533	0.000438095	0.167	0.187525	FALSE	FALSE	FALSE	e4kJBv	0.000174626	0.012	Dental Caries	TRUE	reported	textfile	11	40289063	0.0153163	1.29587e-06	13380	Ruminiclostridium6	TRUE	reported	jBFnUH	textfile	2	1	TRUE	NA
rs792058	G	A	G	A	0.0554234	-2.85311e-06	0.4274	0.440325	FALSE	FALSE	FALSE	e4kJBv	0.000139437	0.98	Dental Caries	TRUE	reported	textfile	2	5548605	0.0125423	8.57953e-06	12933	Ruminiclostridium6	TRUE	reported	jBFnUH	textfile	2	1	TRUE	NA
rs12030302	A	G	A	G	-0.0692276	0.000196628	0.4911	0.450143	FALSE	FALSE	FALSE	e4kJBv	0.000137116	0.15	Dental Caries	TRUE	reported	textfile	1	77887835	0.0137467	5.6084e-07	10805	Flavonifractor	TRUE	reported	x35DyX	textfile	2	1	TRUE	NA
rs34066017	A	G	A	G	0.0764294	0.000268999	0.2455	0.266231	FALSE	FALSE	FALSE	e4kJBv	0.000155668	0.0840001	Dental Caries	TRUE	reported	textfile	11	44849689	0.0159789	1.52086e-06	10705	Flavonifractor	TRUE	reported	x35DyX	textfile	2	1	TRUE	NA
rs806808	T	C	T	C	0.0667272	3.35671e-05	0.4761	0.485752	FALSE	FALSE	FALSE	e4kJBv	0.000136366	0.81	Dental Caries	TRUE	reported	textfile	10	32381186	0.0136557	1.17972e-06	10801	Flavonifractor	TRUE	reported	x35DyX	textfile	2	1	TRUE	NA
rs12049454	T	C	T	C	-0.0647298	0.000120208	0.3012	0.309987	FALSE	FALSE	FALSE	e4kJBv	0.00014749	0.42	Dental Caries	TRUE	reported	textfile	1	85228325	0.0134065	1.17378e-06	12748	FamilyXIIIUCG001	TRUE	reported	ppLL4g	textfile	2	1	TRUE	NA
rs1426266	T	C	T	C	-0.0665521	-0.000150688	0.2962	0.299265	FALSE	FALSE	FALSE	e4kJBv	0.000149497	0.31	Dental Caries	TRUE	reported	textfile	3	188224096	0.0137151	1.24935e-06	12751	FamilyXIIIUCG001	TRUE	reported	ppLL4g	textfile	2	1	TRUE	NA
rs62414802	C	T	C	T	-0.0611904	-4.3236e-05	0.2982	0.340982	FALSE	FALSE	FALSE	e4kJBv	0.000143812	0.760001	Dental Caries	TRUE	reported	textfile	6	76598635	0.013457	4.29181e-06	12750	FamilyXIIIUCG001	TRUE	reported	ppLL4g	textfile	2	1	TRUE	NA
rs12124567	A	G	A	G	-0.121281	9.52513e-05	0.2624	0.288928	FALSE	FALSE	FALSE	e4kJBv	0.000151899	0.53	Dental Caries	TRUE	reported	textfile	1	3343802	0.0275017	9.48982e-06	3283	Prevotella7	TRUE	reported	o72zPC	textfile	2	1	TRUE	NA
rs2240542	C	T	C	T	0.12085	-2.6917e-05	0.2575	0.284087	FALSE	FALSE	FALSE	e4kJBv	0.000150914	0.86	Dental Caries	TRUE	reported	textfile	2	242066314	0.0261776	4.84146e-06	3489	Prevotella7	TRUE	reported	o72zPC	textfile	2	1	TRUE	NA
rs2918132	C	T	C	T	-0.114648	-3.85896e-05	0.3678	0.358467	FALSE	FALSE	FALSE	e4kJBv	0.000142105	0.79	Dental Caries	TRUE	reported	textfile	10	133000320	0.0254916	6.42409e-06	3318	Prevotella7	TRUE	reported	o72zPC	textfile	2	1	TRUE	NA
rs430270	A	C	A	C	0.139155	-0.000286537	0.2008	0.204177	FALSE	FALSE	FALSE	e4kJBv	0.000173491	0.0990011	Dental Caries	TRUE	reported	textfile	3	60474379	0.0297055	2.86846e-06	3318	Prevotella7	TRUE	reported	o72zPC	textfile	2	1	TRUE	NA
rs57404562	C	A	C	A	0.155486	-0.00020881	0.1799	0.188591	FALSE	FALSE	FALSE	e4kJBv	0.00017538	0.23	Dental Caries	TRUE	reported	textfile	2	12101762	0.0316057	6.21576e-07	3487	Prevotella7	TRUE	reported	o72zPC	textfile	2	1	TRUE	NA
rs9426434	T	C	T	C	-0.123657	8.84503e-05	0.2734	0.26685	FALSE	FALSE	FALSE	e4kJBv	0.000157031	0.57	Dental Caries	TRUE	reported	textfile	1	29736216	0.0278514	9.71711e-06	3318	Prevotella7	TRUE	reported	o72zPC	textfile	2	1	TRUE	NA
rs9959718	G	A	G	A	0.133012	-0.00011559	0.2495	0.254993	FALSE	FALSE	FALSE	e4kJBv	0.000157004	0.46	Dental Caries	TRUE	reported	textfile	18	71442664	0.0275361	1.90058e-06	3489	Prevotella7	TRUE	reported	o72zPC	textfile	2	1	TRUE	NA
rs12129908	C	A	C	A	0.0893273	-7.96013e-05	0.4473	0.422693	FALSE	FALSE	FALSE	e4kJBv	0.000138121	0.56	Dental Caries	TRUE	reported	textfile	1	195064019	0.0198333	5.79516e-06	5377	Eubacteriumoxidoreducensgroup	TRUE	reported	gmxPI5	textfile	2	1	TRUE	NA
rs1425962	G	C	G	C	0.0906104	0.0001586	0.3429	0.319256	FALSE	TRUE	FALSE	e4kJBv	0.000149423	0.29	Dental Caries	TRUE	reported	textfile	4	187905399	0.0200612	7.32284e-06	5321	Eubacteriumoxidoreducensgroup	TRUE	reported	gmxPI5	textfile	2	1	TRUE	NA
rs2973294	G	T	G	T	0.0923559	6.63748e-05	0.4205	0.436611	FALSE	FALSE	FALSE	e4kJBv	0.000137101	0.630001	Dental Caries	TRUE	reported	textfile	4	37526679	0.0195439	2.38836e-06	5378	Eubacteriumoxidoreducensgroup	TRUE	reported	gmxPI5	textfile	2	1	TRUE	NA
rs440215	C	T	C	T	0.0932766	-0.000137502	0.4622	0.455763	FALSE	FALSE	FALSE	e4kJBv	0.000137402	0.32	Dental Caries	TRUE	reported	textfile	5	106882394	0.0195294	1.65407e-06	5377	Eubacteriumoxidoreducensgroup	TRUE	reported	gmxPI5	textfile	2	1	TRUE	NA
rs12136548	C	T	C	T	0.0901946	-0.00014245	0.2913	0.309377	FALSE	FALSE	FALSE	e4kJBv	0.000147072	0.33	Dental Caries	TRUE	reported	textfile	1	115168097	0.0196476	3.09631e-06	6401	Ruminococcusgnavusgroup	TRUE	reported	LRg5j2	textfile	2	1	TRUE	NA
rs12989336	G	A	G	A	-0.0846861	-0.000156628	0.3052	0.337227	FALSE	FALSE	FALSE	e4kJBv	0.000145038	0.28	Dental Caries	TRUE	reported	textfile	2	36259341	0.0187936	7.11808e-06	6401	Ruminococcusgnavusgroup	TRUE	reported	LRg5j2	textfile	2	1	TRUE	NA
rs2909242	C	A	C	A	-0.0909965	-0.000141049	0.3857	0.356729	FALSE	FALSE	FALSE	e4kJBv	0.000143312	0.33	Dental Caries	TRUE	reported	textfile	8	129224680	0.018351	7.40957e-07	6401	Ruminococcusgnavusgroup	TRUE	reported	LRg5j2	textfile	2	1	TRUE	NA
rs4388134	C	T	C	T	-0.0904997	2.638e-05	0.2455	0.228565	FALSE	FALSE	FALSE	e4kJBv	0.000162876	0.87	Dental Caries	TRUE	reported	textfile	4	190110710	0.0203544	9.11637e-06	6399	Ruminococcusgnavusgroup	TRUE	reported	LRg5j2	textfile	2	1	TRUE	NA
rs9872758	T	C	T	C	0.0849233	-4.14568e-05	0.4771	0.489137	FALSE	FALSE	FALSE	e4kJBv	0.000136057	0.760001	Dental Caries	TRUE	reported	textfile	3	66701616	0.0176643	1.66029e-06	6398	Ruminococcusgnavusgroup	TRUE	reported	LRg5j2	textfile	2	1	TRUE	NA
rs12151423	A	G	A	G	0.101329	0.000220877	0.4791	0.482651	FALSE	FALSE	FALSE	e4kJBv	0.000137246	0.11	Dental Caries	TRUE	reported	textfile	2	218237281	0.0227324	9.2705e-06	3854	Eubacteriumbrachygroup	TRUE	reported	euUy4f	textfile	2	1	TRUE	NA
rs1384962	A	G	A	G	0.120888	0.000201353	0.2107	0.224114	FALSE	FALSE	FALSE	e4kJBv	0.000163939	0.22	Dental Caries	TRUE	reported	textfile	14	23060552	0.0266264	6.99292e-06	4001	Eubacteriumbrachygroup	TRUE	reported	euUy4f	textfile	2	1	TRUE	NA
rs2913110	C	T	C	T	0.105143	8.84765e-05	0.3777	0.413848	FALSE	FALSE	FALSE	e4kJBv	0.000138488	0.52	Dental Caries	TRUE	reported	textfile	10	22892667	0.022942	4.55806e-06	4001	Eubacteriumbrachygroup	TRUE	reported	euUy4f	textfile	2	1	TRUE	NA
rs4862235	G	A	G	A	0.104806	1.1871e-05	0.4443	0.41654	FALSE	FALSE	FALSE	e4kJBv	0.000138414	0.93	Dental Caries	TRUE	reported	textfile	4	184628931	0.0225751	3.73143e-06	4000	Eubacteriumbrachygroup	TRUE	reported	euUy4f	textfile	2	1	TRUE	NA
rs6591893	G	A	G	A	0.108225	0.000132588	0.3479	0.312229	FALSE	FALSE	FALSE	e4kJBv	0.000147638	0.37	Dental Caries	TRUE	reported	textfile	11	80236833	0.0240319	7.34344e-06	3999	Eubacteriumbrachygroup	TRUE	reported	euUy4f	textfile	2	1	TRUE	NA
rs720439	A	G	A	G	-0.111927	-6.76784e-05	0.2515	0.258987	FALSE	FALSE	FALSE	e4kJBv	0.000157645	0.67	Dental Caries	TRUE	reported	textfile	22	48190598	0.0251252	7.02827e-06	4001	Eubacteriumbrachygroup	TRUE	reported	euUy4f	textfile	2	1	TRUE	NA
rs12251396	A	G	A	G	-0.0705399	-0.000301611	0.1938	0.180342	FALSE	FALSE	FALSE	e4kJBv	0.000178795	0.0920005	Dental Caries	TRUE	reported	textfile	10	873148	0.0158766	9.51839e-06	14211	ErysipelotrichaceaeUCG003	TRUE	reported	9YEmzl	textfile	2	1	TRUE	NA
rs28568391	A	G	A	G	-0.0583911	0.000127745	0.4493	0.428168	FALSE	FALSE	FALSE	e4kJBv	0.000138147	0.36	Dental Caries	TRUE	reported	textfile	10	125628540	0.0118741	6.41953e-07	14544	ErysipelotrichaceaeUCG003	TRUE	reported	9YEmzl	textfile	2	1	TRUE	NA
rs4758231	G	T	G	T	-0.0551754	-0.000196036	0.3499	0.314753	FALSE	FALSE	FALSE	e4kJBv	0.000147165	0.18	Dental Caries	TRUE	reported	textfile	11	7765096	0.0122047	6.54912e-06	14890	ErysipelotrichaceaeUCG003	TRUE	reported	9YEmzl	textfile	2	1	TRUE	NA
rs59068084	T	G	T	G	0.0564772	-0.000138052	0.4215	0.410201	FALSE	FALSE	FALSE	e4kJBv	0.000138664	0.32	Dental Caries	TRUE	reported	textfile	4	113256737	0.0120224	3.11742e-06	14544	ErysipelotrichaceaeUCG003	TRUE	reported	9YEmzl	textfile	2	1	TRUE	NA
rs12346653	C	T	C	T	0.0657686	0.000119653	0.2744	0.24564	FALSE	FALSE	FALSE	e4kJBv	0.000158795	0.450001	Dental Caries	TRUE	reported	textfile	9	92267239	0.0139569	2.70321e-06	12816	LachnospiraceaeUCG010	TRUE	reported	2IebE1	textfile	2	1	TRUE	NA
rs17730011	G	A	G	A	-0.0702357	-6.47097e-06	0.2187	0.180978	FALSE	FALSE	FALSE	e4kJBv	0.000178533	0.97	Dental Caries	TRUE	reported	textfile	6	84772845	0.015706	7.84597e-06	13226	LachnospiraceaeUCG010	TRUE	reported	2IebE1	textfile	2	1	TRUE	NA
rs2153460	A	T	A	T	-0.0684038	0.000166655	0.1839	0.189198	FALSE	TRUE	FALSE	e4kJBv	0.000174254	0.34	Dental Caries	TRUE	reported	textfile	9	85576178	0.0156562	9.17312e-06	13236	LachnospiraceaeUCG010	TRUE	reported	2IebE1	textfile	2	1	TRUE	NA
rs2833528	C	T	C	T	-0.0562148	-5.36575e-05	0.3608	0.367313	FALSE	FALSE	FALSE	e4kJBv	0.000141662	0.7	Dental Caries	TRUE	reported	textfile	21	33193567	0.0127763	9.9199e-06	13233	LachnospiraceaeUCG010	TRUE	reported	2IebE1	textfile	2	1	TRUE	NA
rs4576377	A	C	A	C	-0.0572001	-7.63647e-05	0.3837	0.389128	FALSE	FALSE	FALSE	e4kJBv	0.000140185	0.59	Dental Caries	TRUE	reported	textfile	7	81410263	0.0127043	7.63056e-06	13225	LachnospiraceaeUCG010	TRUE	reported	2IebE1	textfile	2	1	TRUE	NA
rs9981767	A	C	A	C	0.0655062	1.72781e-05	0.3161	0.320333	FALSE	FALSE	FALSE	e4kJBv	0.000146786	0.91	Dental Caries	TRUE	reported	textfile	21	44079875	0.0131994	9.96373e-07	12816	LachnospiraceaeUCG010	TRUE	reported	2IebE1	textfile	2	1	TRUE	NA
rs12404911	C	T	C	T	0.140717	1.88267e-06	0.17	0.189749	FALSE	FALSE	FALSE	e4kJBv	0.000174779	0.99	Dental Caries	TRUE	reported	textfile	1	240118443	0.0304142	2.79891e-06	3239	Catenibacterium	TRUE	reported	X0XLg0	textfile	2	1	TRUE	NA
rs212393	G	A	G	A	-0.135254	-0.000146108	0.3101	0.319839	FALSE	FALSE	FALSE	e4kJBv	0.000145833	0.32	Dental Caries	TRUE	reported	textfile	6	159485742	0.0286209	3.62489e-06	3239	Catenibacterium	TRUE	reported	X0XLg0	textfile	2	1	TRUE	NA
rs73128290	A	G	A	G	0.129726	-0.000127689	0.2634	0.270823	FALSE	FALSE	FALSE	e4kJBv	0.000153285	0.4	Dental Caries	TRUE	reported	textfile	7	57364320	0.0284563	4.29372e-06	3239	Catenibacterium	TRUE	reported	X0XLg0	textfile	2	1	TRUE	NA
rs7742829	C	T	C	T	0.11411	-0.000197386	0.4195	0.401581	FALSE	FALSE	FALSE	e4kJBv	0.000139202	0.16	Dental Caries	TRUE	reported	textfile	6	105089665	0.0251099	5.60729e-06	3239	Catenibacterium	TRUE	reported	X0XLg0	textfile	2	1	TRUE	NA
rs12406309	A	C	A	C	-0.063193	-7.07702e-05	0.1909	0.201927	FALSE	FALSE	FALSE	e4kJBv	0.000171274	0.68	Dental Caries	TRUE	reported	textfile	1	108074445	0.0142275	9.78953e-06	15339	Ruminococcus2	TRUE	reported	kqHhp6	textfile	2	1	TRUE	NA
rs12986628	C	T	C	T	0.0665937	-6.19552e-06	0.2127	0.226748	FALSE	FALSE	FALSE	e4kJBv	0.000162755	0.97	Dental Caries	TRUE	reported	textfile	2	238103439	0.0140168	2.14202e-06	14714	Ruminococcus2	TRUE	reported	kqHhp6	textfile	2	1	TRUE	NA
rs2846589	G	T	G	T	0.0522093	0.00015643	0.4543	0.468725	FALSE	FALSE	FALSE	e4kJBv	0.000138008	0.26	Dental Caries	TRUE	reported	textfile	18	862477	0.0116382	7.58896e-06	14924	Ruminococcus2	TRUE	reported	kqHhp6	textfile	2	1	TRUE	NA
rs2997412	A	G	A	G	-0.0568439	6.13236e-05	0.2803	0.335494	FALSE	FALSE	FALSE	e4kJBv	0.000144959	0.67	Dental Caries	TRUE	reported	textfile	13	62067781	0.0122325	4.22116e-06	15336	Ruminococcus2	TRUE	reported	kqHhp6	textfile	2	1	TRUE	NA
rs4400279	A	G	A	G	0.0546114	0.000202869	0.3638	0.36818	FALSE	FALSE	FALSE	e4kJBv	0.000141829	0.15	Dental Caries	TRUE	reported	textfile	7	16804578	0.0120077	5.79929e-06	15333	Ruminococcus2	TRUE	reported	kqHhp6	textfile	2	1	TRUE	NA
rs61791565	T	C	T	C	-0.0523503	-0.00020705	0.3688	0.415089	FALSE	FALSE	FALSE	e4kJBv	0.000138919	0.14	Dental Caries	TRUE	reported	textfile	4	24655463	0.0117119	6.78933e-06	15319	Ruminococcus2	TRUE	reported	kqHhp6	textfile	2	1	TRUE	NA
rs7635831	G	A	G	A	0.0618344	-0.000111019	0.2932	0.295797	FALSE	FALSE	FALSE	e4kJBv	0.000154836	0.47	Dental Caries	TRUE	reported	textfile	3	173040924	0.0129031	1.98054e-06	14924	Ruminococcus2	TRUE	reported	kqHhp6	textfile	2	1	TRUE	NA
rs1241171	G	A	G	A	-0.0692654	-0.000173067	0.2157	0.209081	FALSE	FALSE	FALSE	e4kJBv	0.00016762	0.3	Dental Caries	TRUE	reported	textfile	1	103299921	0.0150148	4.24037e-06	12856	Bilophila	TRUE	reported	1A6TWG	textfile	2	1	TRUE	NA
rs1969927	G	A	G	A	0.0564589	-9.38946e-05	0.3797	0.412202	FALSE	FALSE	FALSE	e4kJBv	0.000138814	0.5	Dental Caries	TRUE	reported	textfile	12	100786847	0.0126935	9.0722e-06	12777	Bilophila	TRUE	reported	1A6TWG	textfile	2	1	TRUE	NA
rs2713349	A	T	A	T	0.0617228	-7.74683e-05	0.2545	0.269531	FALSE	TRUE	FALSE	e4kJBv	0.00015499	0.62	Dental Caries	TRUE	reported	textfile	7	9510367	0.0140174	8.63249e-06	12853	Bilophila	TRUE	reported	1A6TWG	textfile	2	1	TRUE	NA
rs3827020	C	T	C	T	0.0766479	-0.000197897	0.1899	0.178529	FALSE	FALSE	FALSE	e4kJBv	0.000182611	0.28	Dental Caries	TRUE	reported	textfile	20	61980991	0.0160642	1.78875e-06	12628	Bilophila	TRUE	reported	1A6TWG	textfile	2	1	TRUE	NA
rs542415	T	C	T	C	-0.0613623	-0.000189052	0.34	0.339165	FALSE	FALSE	FALSE	e4kJBv	0.000144898	0.19	Dental Caries	TRUE	reported	textfile	15	50011554	0.0133436	4.70948e-06	12777	Bilophila	TRUE	reported	1A6TWG	textfile	2	1	TRUE	NA
rs60178956	G	A	G	A	-0.0624818	3.1398e-05	0.2346	0.264587	FALSE	FALSE	FALSE	e4kJBv	0.000156314	0.84	Dental Caries	TRUE	reported	textfile	8	90878338	0.0141485	8.05619e-06	12777	Bilophila	TRUE	reported	1A6TWG	textfile	2	1	TRUE	NA
rs7802841	C	A	C	A	0.0670097	0.000175643	0.3509	0.308686	FALSE	FALSE	FALSE	e4kJBv	0.000147543	0.23	Dental Caries	TRUE	reported	textfile	7	138583840	0.0137701	1.76952e-06	12856	Bilophila	TRUE	reported	1A6TWG	textfile	2	1	TRUE	NA
rs12415649	G	C	G	C	0.0839384	-0.000241727	0.2376	0.242632	FALSE	TRUE	FALSE	e4kJBv	0.000159373	0.13	Dental Caries	TRUE	reported	textfile	10	125021315	0.0190567	7.87995e-06	7662	Holdemanella	TRUE	reported	0p5O61	textfile	2	1	TRUE	NA
rs12513188	G	A	G	A	0.0903906	-0.00010699	0.2217	0.197178	FALSE	FALSE	FALSE	e4kJBv	0.000172582	0.54	Dental Caries	TRUE	reported	textfile	4	71000791	0.0195276	4.6548e-06	7700	Holdemanella	TRUE	reported	0p5O61	textfile	2	1	TRUE	NA
rs1830029	C	G	C	G	-0.0954096	-9.74579e-05	0.1799	0.18731	FALSE	TRUE	FALSE	e4kJBv	0.000176787	0.58	Dental Caries	TRUE	reported	textfile	7	14728950	0.021093	5.34728e-06	7456	Holdemanella	TRUE	reported	0p5O61	textfile	2	1	TRUE	NA
rs35228298	G	A	G	A	0.0934832	0.000134153	0.2465	0.215053	FALSE	FALSE	FALSE	e4kJBv	0.000166839	0.42	Dental Caries	TRUE	reported	textfile	3	85392882	0.0202886	7.29849e-06	7456	Holdemanella	TRUE	reported	0p5O61	textfile	2	1	TRUE	NA
rs4541991	T	C	T	C	-0.0927334	0.000183062	0.2356	0.219269	FALSE	FALSE	FALSE	e4kJBv	0.000166759	0.27	Dental Caries	TRUE	reported	textfile	9	105004835	0.0194435	2.10094e-06	7657	Holdemanella	TRUE	reported	0p5O61	textfile	2	1	TRUE	NA
rs607782	T	C	T	C	-0.0854214	-2.09727e-05	0.3817	0.370983	FALSE	FALSE	FALSE	e4kJBv	0.000145833	0.89	Dental Caries	TRUE	reported	textfile	6	4148609	0.0172515	7.19447e-07	7456	Holdemanella	TRUE	reported	0p5O61	textfile	2	1	TRUE	NA
rs73011279	T	C	T	C	-0.0961669	4.79929e-05	0.2078	0.22049	FALSE	FALSE	FALSE	e4kJBv	0.000165175	0.77	Dental Caries	TRUE	reported	textfile	19	15020095	0.0199336	1.36046e-06	7456	Holdemanella	TRUE	reported	0p5O61	textfile	2	1	TRUE	NA
rs761624	C	G	C	G	0.0959801	8.71659e-05	0.3082	0.270364	FALSE	TRUE	FALSE	e4kJBv	0.000154032	0.57	Dental Caries	TRUE	reported	textfile	6	163603171	0.0179537	1.37775e-07	7706	Holdemanella	TRUE	reported	0p5O61	textfile	2	1	TRUE	NA
rs8113760	G	A	G	A	0.078999	-7.44894e-05	0.3519	0.351716	FALSE	FALSE	FALSE	e4kJBv	0.000142636	0.6	Dental Caries	TRUE	reported	textfile	19	43851935	0.01734	4.62395e-06	7456	Holdemanella	TRUE	reported	0p5O61	textfile	2	1	TRUE	NA
rs12452946	A	G	A	G	-0.105833	-4.86582e-06	0.501	0.484575	FALSE	FALSE	FALSE	e4kJBv	0.000137091	0.97	Dental Caries	TRUE	reported	textfile	17	17253288	0.0228941	3.80393e-06	3800	Howardella	TRUE	reported	7so2Ro	textfile	2	1	TRUE	NA
rs609430	T	G	T	G	-0.112045	-0.00020573	0.339	0.340653	FALSE	FALSE	FALSE	e4kJBv	0.000144415	0.15	Dental Caries	TRUE	reported	textfile	4	169178315	0.0239328	3.34484e-06	3798	Howardella	TRUE	reported	7so2Ro	textfile	2	1	TRUE	NA
rs61771805	A	T	A	T	-0.136779	8.58173e-05	0.1869	0.213445	FALSE	TRUE	FALSE	e4kJBv	0.000166567	0.61	Dental Caries	TRUE	reported	textfile	1	72972799	0.0296811	4.0274e-06	3612	Howardella	TRUE	reported	7so2Ro	textfile	2	1	TRUE	NA
rs901099	T	G	T	G	-0.12718	6.47483e-05	0.3121	0.311306	FALSE	FALSE	FALSE	e4kJBv	0.000148953	0.66	Dental Caries	TRUE	reported	textfile	11	77901287	0.0250924	6.52858e-07	3647	Howardella	TRUE	reported	7so2Ro	textfile	2	1	TRUE	NA
rs12453000	C	T	C	T	0.0625335	-5.24282e-05	0.2197	0.212951	FALSE	FALSE	FALSE	e4kJBv	0.000167096	0.75	Dental Caries	TRUE	reported	textfile	17	16895873	0.0129987	1.26117e-06	17815	Blautia	TRUE	reported	kPSjnE	textfile	2	1	TRUE	NA
rs3005511	A	G	A	G	0.0501085	-0.000137972	0.336	0.336349	FALSE	FALSE	FALSE	e4kJBv	0.000144281	0.34	Dental Caries	TRUE	reported	textfile	6	74605806	0.0110768	6.18905e-06	18276	Blautia	TRUE	reported	kPSjnE	textfile	2	1	TRUE	NA
rs67794373	C	T	C	T	0.0601709	1.71347e-06	0.2137	0.225367	FALSE	FALSE	FALSE	e4kJBv	0.000163331	0.99	Dental Caries	TRUE	reported	textfile	7	124210039	0.0123443	1.00003e-06	18158	Blautia	TRUE	reported	kPSjnE	textfile	2	1	TRUE	NA
rs682885	A	G	A	G	-0.0493376	0.000219273	0.4165	0.405194	FALSE	FALSE	FALSE	e4kJBv	0.000139247	0.12	Dental Caries	TRUE	reported	textfile	11	87805911	0.0107359	4.4908e-06	18274	Blautia	TRUE	reported	kPSjnE	textfile	2	1	TRUE	NA
rs7860714	A	G	A	G	-0.0502178	3.47241e-05	0.334	0.370121	FALSE	FALSE	FALSE	e4kJBv	0.000145921	0.81	Dental Caries	TRUE	reported	textfile	9	1866537	0.0109853	4.09147e-06	18162	Blautia	TRUE	reported	kPSjnE	textfile	2	1	TRUE	NA
rs12490337	C	G	C	G	-0.0616879	-0.000144268	0.2455	0.237962	FALSE	TRUE	FALSE	e4kJBv	0.000159985	0.37	Dental Caries	TRUE	reported	textfile	3	111482845	0.0137581	7.49465e-06	14121	Clostridiumsensustricto1	TRUE	reported	FdF1G4	textfile	2	1	TRUE	NA
rs2817172	C	T	C	T	0.058139	0.000178235	0.4125	0.371811	FALSE	FALSE	FALSE	e4kJBv	0.000141695	0.21	Dental Caries	TRUE	reported	textfile	1	3041519	0.0124492	2.76655e-06	13658	Clostridiumsensustricto1	TRUE	reported	FdF1G4	textfile	2	1	TRUE	NA
rs12501673	A	G	A	G	0.116395	-1.99286e-05	0.325	0.34854	FALSE	FALSE	FALSE	e4kJBv	0.000142794	0.89	Dental Caries	TRUE	reported	textfile	4	163830516	0.0262253	6.28983e-06	3334	RikenellaceaeRC9gutgroup	TRUE	reported	3yv2xG	textfile	2	1	TRUE	NA
rs2998141	T	C	T	C	-0.136346	-0.000340728	0.2217	0.205137	FALSE	FALSE	FALSE	e4kJBv	0.000169763	0.0449997	Dental Caries	TRUE	reported	textfile	10	135010198	0.0293073	4.42373e-06	3330	RikenellaceaeRC9gutgroup	TRUE	reported	3yv2xG	textfile	2	1	TRUE	NA
rs4270579	G	A	G	A	-0.118021	0.000312217	0.3042	0.280993	FALSE	FALSE	FALSE	e4kJBv	0.000152557	0.0409996	Dental Caries	TRUE	reported	textfile	4	84698188	0.0271041	5.45647e-06	3331	RikenellaceaeRC9gutgroup	TRUE	reported	3yv2xG	textfile	2	1	TRUE	NA
rs4717843	G	T	G	T	-0.119376	-0.000107626	0.3618	0.347595	FALSE	FALSE	FALSE	e4kJBv	0.000143024	0.450001	Dental Caries	TRUE	reported	textfile	7	73334987	0.0260548	4.7173e-06	3220	RikenellaceaeRC9gutgroup	TRUE	reported	3yv2xG	textfile	2	1	TRUE	NA
rs7193937	G	C	G	C	0.124153	0.000138376	0.2893	0.27316	FALSE	TRUE	FALSE	e4kJBv	0.000163129	0.4	Dental Caries	TRUE	reported	textfile	16	76605358	0.027741	6.18767e-06	3220	RikenellaceaeRC9gutgroup	TRUE	reported	3yv2xG	textfile	2	1	TRUE	NA
rs9887954	G	A	G	A	-0.114849	0.000354872	0.4364	0.422661	FALSE	FALSE	FALSE	e4kJBv	0.00013894	0.0109999	Dental Caries	TRUE	reported	textfile	1	164800873	0.0249013	4.80801e-06	3330	RikenellaceaeRC9gutgroup	TRUE	reported	3yv2xG	textfile	2	1	TRUE	NA
rs12566975	T	C	T	C	-0.0468097	-9.74168e-05	0.493	0.483332	FALSE	FALSE	FALSE	e4kJBv	0.000136475	0.48	Dental Caries	TRUE	reported	textfile	1	185091351	0.0105787	9.57204e-06	17921	Lachnoclostridium	TRUE	reported	OIlfhC	textfile	2	1	TRUE	NA
rs1528479	G	A	G	A	-0.0497798	-9.39482e-05	0.3698	0.33571	FALSE	FALSE	FALSE	e4kJBv	0.00014542	0.52	Dental Caries	TRUE	reported	textfile	2	167244051	0.0111919	9.63976e-06	17477	Lachnoclostridium	TRUE	reported	OIlfhC	textfile	2	1	TRUE	NA
rs4738679	G	A	G	A	-0.0520267	-8.66947e-05	0.3648	0.333118	FALSE	FALSE	FALSE	e4kJBv	0.000144813	0.55	Dental Caries	TRUE	reported	textfile	8	59370320	0.011404	4.41754e-06	17921	Lachnoclostridium	TRUE	reported	OIlfhC	textfile	2	1	TRUE	NA
rs6112314	A	C	A	C	-0.0561715	0.000410495	0.3966	0.388698	FALSE	FALSE	FALSE	e4kJBv	0.00013963	0.00329997	Dental Caries	TRUE	reported	textfile	20	19300846	0.0108174	2.43212e-07	17842	Lachnoclostridium	TRUE	reported	OIlfhC	textfile	2	1	TRUE	NA
rs615997	T	C	T	C	0.0511752	-7.05168e-05	0.499	0.478448	FALSE	FALSE	FALSE	e4kJBv	0.000136971	0.61	Dental Caries	TRUE	reported	textfile	3	23037786	0.0106491	2.02677e-06	17911	Lachnoclostridium	TRUE	reported	OIlfhC	textfile	2	1	TRUE	NA
rs12597105	G	A	G	A	0.0670855	0.000269428	0.2773	0.275513	FALSE	FALSE	FALSE	e4kJBv	0.000152415	0.0769999	Dental Caries	TRUE	reported	textfile	16	5233941	0.0144415	4.873e-06	12415	RuminococcaceaeUCG010	TRUE	reported	n3tkBO	textfile	2	1	TRUE	NA
rs2820282	A	C	A	C	-0.0592304	-0.000170232	0.4523	0.465563	FALSE	FALSE	FALSE	e4kJBv	0.000137721	0.22	Dental Caries	TRUE	reported	textfile	6	104728618	0.0125917	2.85385e-06	12865	RuminococcaceaeUCG010	TRUE	reported	n3tkBO	textfile	2	1	TRUE	NA
rs35506912	G	C	G	C	-0.0693743	-4.78222e-05	0.2495	0.241254	FALSE	TRUE	FALSE	e4kJBv	0.000162983	0.77	Dental Caries	TRUE	reported	textfile	15	36607072	0.0147926	3.20918e-06	12793	RuminococcaceaeUCG010	TRUE	reported	n3tkBO	textfile	2	1	TRUE	NA
rs682403	A	G	A	G	-0.0588161	-0.000260683	0.4761	0.495869	FALSE	FALSE	FALSE	e4kJBv	0.000136335	0.0560003	Dental Caries	TRUE	reported	textfile	9	135968557	0.0124671	2.36537e-06	12864	RuminococcaceaeUCG010	TRUE	reported	n3tkBO	textfile	2	1	TRUE	NA
rs6958419	C	T	C	T	-0.0585718	5.36186e-05	0.4891	0.476615	FALSE	FALSE	FALSE	e4kJBv	0.000136425	0.69	Dental Caries	TRUE	reported	textfile	7	16349864	0.0124994	2.84162e-06	12870	RuminococcaceaeUCG010	TRUE	reported	n3tkBO	textfile	2	1	TRUE	NA
rs7441445	C	T	C	T	-0.05695	4.281e-05	0.4354	0.418856	FALSE	FALSE	FALSE	e4kJBv	0.000139133	0.760001	Dental Caries	TRUE	reported	textfile	4	40707798	0.0126502	6.80187e-06	12852	RuminococcaceaeUCG010	TRUE	reported	n3tkBO	textfile	2	1	TRUE	NA
rs7935775	A	T	A	T	-0.0631351	-6.09033e-05	0.3002	0.296427	FALSE	TRUE	FALSE	e4kJBv	0.000150775	0.69	Dental Caries	TRUE	reported	textfile	11	130676996	0.0137953	4.99423e-06	12864	RuminococcaceaeUCG010	TRUE	reported	n3tkBO	textfile	2	1	TRUE	NA
rs12675596	G	T	G	T	0.145669	-0.000108741	0.2445	0.245166	FALSE	FALSE	FALSE	e4kJBv	0.00015844	0.49	Dental Caries	TRUE	reported	textfile	8	69994816	0.0290678	9.63726e-07	3008	Alloprevotella	TRUE	reported	H2uXbv	textfile	2	1	TRUE	NA
rs17380632	A	T	A	T	0.125564	-0.000108995	0.3032	0.288859	FALSE	TRUE	FALSE	e4kJBv	0.000150286	0.47	Dental Caries	TRUE	reported	textfile	3	79794395	0.0280409	9.27121e-06	3009	Alloprevotella	TRUE	reported	H2uXbv	textfile	2	1	TRUE	NA
rs2154444	T	G	T	G	0.138234	0.000181994	0.2227	0.198226	FALSE	FALSE	FALSE	e4kJBv	0.000171545	0.29	Dental Caries	TRUE	reported	textfile	21	36053643	0.0308961	8.36755e-06	3009	Alloprevotella	TRUE	reported	H2uXbv	textfile	2	1	TRUE	NA
rs34619204	G	A	G	A	-0.156037	0.000226481	0.1998	0.201178	FALSE	FALSE	FALSE	e4kJBv	0.000171847	0.19	Dental Caries	TRUE	reported	textfile	21	40993008	0.0344392	8.8419e-06	3003	Alloprevotella	TRUE	reported	H2uXbv	textfile	2	1	TRUE	NA
rs4364940	A	G	A	G	0.126418	3.67581e-05	0.2793	0.264504	FALSE	FALSE	FALSE	e4kJBv	0.00015452	0.81	Dental Caries	TRUE	reported	textfile	1	234126516	0.0282207	8.58353e-06	3008	Alloprevotella	TRUE	reported	H2uXbv	textfile	2	1	TRUE	NA
rs4680035	A	G	A	G	-0.119599	-2.35154e-05	0.5457	0.527896	FALSE	FALSE	FALSE	e4kJBv	0.000137142	0.86	Dental Caries	TRUE	reported	textfile	3	152805600	0.0259446	4.99052e-06	3007	Alloprevotella	TRUE	reported	H2uXbv	textfile	2	1	TRUE	NA
rs1271565	C	T	C	T	-0.0576251	2.06485e-05	0.2724	0.272274	FALSE	FALSE	FALSE	e4kJBv	0.000152971	0.89	Dental Caries	TRUE	reported	textfile	14	64044097	0.0119649	1.30169e-06	17638	Faecalibacterium	TRUE	reported	D3ylwt	textfile	2	1	TRUE	NA
rs28376661	C	G	C	G	0.0504817	0.000170474	0.3738	0.384273	FALSE	TRUE	FALSE	e4kJBv	0.00014015	0.22	Dental Caries	TRUE	reported	textfile	15	47404021	0.0109368	3.66454e-06	18087	Faecalibacterium	TRUE	reported	D3ylwt	textfile	2	1	TRUE	NA
rs9536330	T	C	T	C	-0.048317	-6.64286e-05	0.4085	0.392593	FALSE	FALSE	FALSE	e4kJBv	0.000140508	0.64	Dental Caries	TRUE	reported	textfile	13	53567017	0.010797	5.33258e-06	18082	Faecalibacterium	TRUE	reported	D3ylwt	textfile	2	1	TRUE	NA
rs12909713	C	T	C	T	-0.0550716	-7.37088e-05	0.4692	0.431954	FALSE	FALSE	FALSE	e4kJBv	0.000137623	0.59	Dental Caries	TRUE	reported	textfile	15	87145913	0.0120039	4.94527e-06	14205	Barnesiella	TRUE	reported	zVKgmG	textfile	2	1	TRUE	NA
rs13242616	T	C	T	C	-0.0583747	-0.000161559	0.3698	0.402671	FALSE	FALSE	FALSE	e4kJBv	0.000144748	0.26	Dental Caries	TRUE	reported	textfile	7	122021518	0.0123176	2.29017e-06	13945	Barnesiella	TRUE	reported	zVKgmG	textfile	2	1	TRUE	NA
rs199035	G	A	G	A	0.0559495	-9.70987e-05	0.5089	0.529384	FALSE	FALSE	FALSE	e4kJBv	0.00013714	0.48	Dental Caries	TRUE	reported	textfile	6	23435415	0.0119716	3.00294e-06	13945	Barnesiella	TRUE	reported	zVKgmG	textfile	2	1	TRUE	NA
rs2276875	A	G	A	G	-0.0697176	5.38062e-05	0.2545	0.259123	FALSE	FALSE	FALSE	e4kJBv	0.000157965	0.73	Dental Caries	TRUE	reported	textfile	4	5730954	0.0139537	4.65027e-07	13893	Barnesiella	TRUE	reported	zVKgmG	textfile	2	1	TRUE	NA
rs62251337	A	G	A	G	-0.0690763	8.9383e-05	0.1581	0.221192	FALSE	FALSE	FALSE	e4kJBv	0.000164298	0.59	Dental Caries	TRUE	reported	textfile	3	44327429	0.0149374	4.24161e-06	13945	Barnesiella	TRUE	reported	zVKgmG	textfile	2	1	TRUE	NA
rs12964517	G	A	G	A	0.0587198	0.000172271	0.3161	0.326831	FALSE	FALSE	FALSE	e4kJBv	0.000145871	0.24	Dental Caries	TRUE	reported	textfile	18	22460785	0.0123453	2.07499e-06	15289	Eubacteriumventriosumgroup	TRUE	reported	sex76j	textfile	2	1	TRUE	NA
rs35179274	C	T	C	T	-0.0627263	-0.000267064	0.2435	0.237356	FALSE	FALSE	FALSE	e4kJBv	0.000161403	0.0980009	Dental Caries	TRUE	reported	textfile	14	51960625	0.013786	5.75792e-06	15287	Eubacteriumventriosumgroup	TRUE	reported	sex76j	textfile	2	1	TRUE	NA
rs3809430	T	C	T	C	-0.0548171	-4.96064e-05	0.3479	0.375903	FALSE	FALSE	FALSE	e4kJBv	0.000140326	0.719999	Dental Caries	TRUE	reported	textfile	14	44975510	0.0118426	3.55317e-06	15287	Eubacteriumventriosumgroup	TRUE	reported	sex76j	textfile	2	1	TRUE	NA
rs57199565	T	C	T	C	0.0783394	2.23948e-06	0.2406	0.203522	FALSE	FALSE	FALSE	e4kJBv	0.000192895	0.99	Dental Caries	TRUE	reported	textfile	3	190223732	0.0160257	7.97037e-07	14913	Eubacteriumventriosumgroup	TRUE	reported	sex76j	textfile	2	1	TRUE	NA
rs66830358	T	A	T	A	0.0528752	-1.16598e-05	0.4175	0.411303	FALSE	TRUE	FALSE	e4kJBv	0.000139232	0.93	Dental Caries	TRUE	reported	textfile	3	171895485	0.0117972	6.86917e-06	14913	Eubacteriumventriosumgroup	TRUE	reported	sex76j	textfile	2	1	TRUE	NA
rs72783037	C	A	C	A	0.0658926	-4.01009e-05	0.1869	0.20059	FALSE	FALSE	FALSE	e4kJBv	0.000170236	0.81	Dental Caries	TRUE	reported	textfile	16	60348381	0.0143747	6.54762e-06	15286	Eubacteriumventriosumgroup	TRUE	reported	sex76j	textfile	2	1	TRUE	NA
rs876734	C	T	C	T	-0.0618696	-0.000140137	0.2893	0.256278	FALSE	FALSE	FALSE	e4kJBv	0.000158728	0.38	Dental Caries	TRUE	reported	textfile	12	52423996	0.0132532	2.88908e-06	14913	Eubacteriumventriosumgroup	TRUE	reported	sex76j	textfile	2	1	TRUE	NA
rs13110238	C	G	C	G	-0.0636978	7.99725e-06	0.2445	0.228724	FALSE	TRUE	FALSE	e4kJBv	0.000165726	0.96	Dental Caries	TRUE	reported	textfile	4	7678735	0.0142041	4.47808e-06	15019	LachnospiraceaeND3007group	TRUE	reported	Z7EBoZ	textfile	2	1	TRUE	NA
rs2861203	G	A	G	A	0.0572304	-0.000112892	0.3191	0.295594	FALSE	FALSE	FALSE	e4kJBv	0.000152471	0.46	Dental Caries	TRUE	reported	textfile	3	172950553	0.0127279	7.36931e-06	15305	LachnospiraceaeND3007group	TRUE	reported	Z7EBoZ	textfile	2	1	TRUE	NA
rs72776675	T	C	T	C	-0.0647067	2.37509e-05	0.175	0.182178	FALSE	FALSE	FALSE	e4kJBv	0.000179515	0.89	Dental Caries	TRUE	reported	textfile	10	14137663	0.014797	8.71689e-06	15302	LachnospiraceaeND3007group	TRUE	reported	Z7EBoZ	textfile	2	1	TRUE	NA
rs9932954	A	G	A	G	-0.0561864	-0.000197894	0.4284	0.455846	FALSE	FALSE	FALSE	e4kJBv	0.000137257	0.15	Dental Caries	TRUE	reported	textfile	16	1100633	0.0115984	1.24882e-06	15222	LachnospiraceaeND3007group	TRUE	reported	Z7EBoZ	textfile	2	1	TRUE	NA
rs13207588	A	G	A	G	-0.059205	-0.000117715	0.2326	0.23338	FALSE	FALSE	FALSE	e4kJBv	0.000167304	0.48	Dental Caries	TRUE	reported	textfile	6	41519430	0.0131195	7.48504e-06	17707	Bacteroides	TRUE	reported	vK0DjQ	textfile	2	1	TRUE	NA
rs1340391	T	C	T	C	-0.0592004	-0.000121335	0.1918	0.198066	FALSE	FALSE	FALSE	e4kJBv	0.000171321	0.48	Dental Caries	TRUE	reported	textfile	1	102960989	0.0132244	6.7301e-06	18302	Bacteroides	TRUE	reported	vK0DjQ	textfile	2	1	TRUE	NA
rs2366421	T	A	T	A	-0.0528153	0.000168626	0.2336	0.268145	FALSE	TRUE	FALSE	e4kJBv	0.00015399	0.27	Dental Caries	TRUE	reported	textfile	3	62019400	0.0117124	7.64945e-06	18299	Bacteroides	TRUE	reported	vK0DjQ	textfile	2	1	TRUE	NA
rs495004	C	G	C	G	-0.0607475	-0.000236427	0.2097	0.198538	FALSE	TRUE	FALSE	e4kJBv	0.000170709	0.17	Dental Caries	TRUE	reported	textfile	9	112855426	0.0129865	3.42092e-06	17707	Bacteroides	TRUE	reported	vK0DjQ	textfile	2	1	TRUE	NA
rs66710942	C	T	C	T	0.0488038	0.00020835	0.4155	0.407449	FALSE	FALSE	FALSE	e4kJBv	0.000139419	0.14	Dental Caries	TRUE	reported	textfile	3	77215327	0.0107412	5.86259e-06	17821	Bacteroides	TRUE	reported	vK0DjQ	textfile	2	1	TRUE	NA
rs6795673	C	T	C	T	0.0538565	2.01004e-05	0.4115	0.445011	FALSE	FALSE	FALSE	e4kJBv	0.000137351	0.88	Dental Caries	TRUE	reported	textfile	3	10593224	0.0105251	3.37909e-07	18301	Bacteroides	TRUE	reported	vK0DjQ	textfile	2	1	TRUE	NA
rs9507307	C	T	C	T	0.0604456	-6.7714e-05	0.1899	0.19492	FALSE	FALSE	FALSE	e4kJBv	0.000172748	0.7	Dental Caries	TRUE	reported	textfile	13	24910476	0.0129128	2.1271e-06	18184	Bacteroides	TRUE	reported	vK0DjQ	textfile	2	1	TRUE	NA
rs13249325	T	G	T	G	-0.100023	-0.000188178	0.3668	0.376856	FALSE	FALSE	FALSE	e4kJBv	0.000140884	0.18	Dental Caries	TRUE	reported	textfile	8	14853525	0.0225883	9.69162e-06	4209	Hungatella	TRUE	reported	TGa9cD	textfile	2	1	TRUE	NA
rs72759041	G	T	G	T	-0.126025	0.000128754	0.2346	0.237238	FALSE	FALSE	FALSE	e4kJBv	0.000160152	0.42	Dental Caries	TRUE	reported	textfile	15	89577376	0.0282242	3.86095e-06	3910	Hungatella	TRUE	reported	TGa9cD	textfile	2	1	TRUE	NA
rs1331592	C	G	C	G	0.0948806	-1.46305e-06	0.2286	0.225419	FALSE	TRUE	FALSE	e4kJBv	0.000163292	0.99	Dental Caries	TRUE	reported	textfile	9	122239986	0.0208369	5.34359e-06	6328	LachnospiraceaeNC2004group	TRUE	reported	Idqlgq	textfile	2	1	TRUE	NA
rs1928659	T	C	T	C	0.102522	-0.000346606	0.2495	0.249635	FALSE	FALSE	FALSE	e4kJBv	0.000159431	0.0299999	Dental Caries	TRUE	reported	textfile	9	29334137	0.0226445	6.17241e-06	5516	LachnospiraceaeNC2004group	TRUE	reported	Idqlgq	textfile	2	1	TRUE	NA
rs1929743	T	C	T	C	0.0837206	-5.75376e-05	0.3121	0.343911	FALSE	FALSE	FALSE	e4kJBv	0.000143612	0.69	Dental Caries	TRUE	reported	textfile	13	76829562	0.0190318	9.0551e-06	6330	LachnospiraceaeNC2004group	TRUE	reported	Idqlgq	textfile	2	1	TRUE	NA
rs3756315	A	G	A	G	-0.0883469	-0.000164013	0.339	0.326148	FALSE	FALSE	FALSE	e4kJBv	0.000145978	0.26	Dental Caries	TRUE	reported	textfile	5	149544722	0.0188397	3.32583e-06	6328	LachnospiraceaeNC2004group	TRUE	reported	Idqlgq	textfile	2	1	TRUE	NA
rs6116753	G	A	G	A	0.0994748	2.0713e-05	0.2396	0.258438	FALSE	FALSE	FALSE	e4kJBv	0.000156095	0.89	Dental Caries	TRUE	reported	textfile	20	5330700	0.0209139	2.9225e-06	6278	LachnospiraceaeNC2004group	TRUE	reported	Idqlgq	textfile	2	1	TRUE	NA
rs13417181	T	C	T	C	0.166509	0.00019827	0.2157	0.204357	FALSE	FALSE	FALSE	e4kJBv	0.000197668	0.32	Dental Caries	TRUE	reported	textfile	2	174308394	0.0337521	7.61748e-07	3047	Sellimonas	TRUE	reported	GKIEQH	textfile	2	1	TRUE	NA
rs2016057	A	C	A	C	-0.125878	-0.000127851	0.3907	0.391375	FALSE	FALSE	FALSE	e4kJBv	0.000139974	0.36	Dental Caries	TRUE	reported	textfile	15	52105282	0.0256153	1.02698e-06	3154	Sellimonas	TRUE	reported	GKIEQH	textfile	2	1	TRUE	NA
rs2371572	A	C	A	C	0.127349	-6.9202e-05	0.5487	0.530252	FALSE	FALSE	FALSE	e4kJBv	0.00013704	0.61	Dental Caries	TRUE	reported	textfile	2	213214174	0.0250862	4.46357e-07	3154	Sellimonas	TRUE	reported	GKIEQH	textfile	2	1	TRUE	NA
rs41816	A	G	A	G	0.132201	0.000127317	0.2515	0.253472	FALSE	FALSE	FALSE	e4kJBv	0.000157779	0.42	Dental Caries	TRUE	reported	textfile	7	106250164	0.0291087	8.39372e-06	3154	Sellimonas	TRUE	reported	GKIEQH	textfile	2	1	TRUE	NA
rs4600608	A	G	A	G	-0.137152	5.55875e-05	0.2386	0.224435	FALSE	FALSE	FALSE	e4kJBv	0.000163273	0.73	Dental Caries	TRUE	reported	textfile	2	180278564	0.0301702	4.94843e-06	3095	Sellimonas	TRUE	reported	GKIEQH	textfile	2	1	TRUE	NA
rs56203279	T	C	T	C	-0.124045	-0.000138969	0.33	0.319239	FALSE	FALSE	FALSE	e4kJBv	0.000146296	0.34	Dental Caries	TRUE	reported	textfile	7	111501524	0.0269115	3.71999e-06	3154	Sellimonas	TRUE	reported	GKIEQH	textfile	2	1	TRUE	NA
rs7968030	A	T	A	T	-0.12711	0.00014791	0.2833	0.280218	FALSE	TRUE	FALSE	e4kJBv	0.000152299	0.33	Dental Caries	TRUE	reported	textfile	12	100709313	0.0280617	5.56417e-06	3095	Sellimonas	TRUE	reported	GKIEQH	textfile	2	1	TRUE	NA
rs1434153	G	A	G	A	-0.0684526	-8.58018e-06	0.3211	0.314515	FALSE	FALSE	FALSE	e4kJBv	0.000148998	0.95	Dental Caries	TRUE	reported	textfile	2	34595533	0.0152443	6.85295e-06	9662	Erysipelatoclostridium	TRUE	reported	lPHuzx	textfile	2	1	TRUE	NA
rs17804233	T	C	T	C	-0.0662914	-4.06964e-05	0.4821	0.506454	FALSE	FALSE	FALSE	e4kJBv	0.000136708	0.77	Dental Caries	TRUE	reported	textfile	5	77815056	0.0144203	4.58605e-06	9783	Erysipelatoclostridium	TRUE	reported	lPHuzx	textfile	2	1	TRUE	NA
rs2901723	C	A	C	A	0.0641339	-6.02319e-05	0.503	0.512285	FALSE	FALSE	FALSE	e4kJBv	0.000136413	0.66	Dental Caries	TRUE	reported	textfile	11	36871523	0.0144295	8.79469e-06	9662	Erysipelatoclostridium	TRUE	reported	lPHuzx	textfile	2	1	TRUE	NA
rs340991	A	G	A	G	-0.0740482	-0.000407019	0.2982	0.299329	FALSE	FALSE	FALSE	e4kJBv	0.000149144	0.0064	Dental Caries	TRUE	reported	textfile	5	34892042	0.0158891	3.74942e-06	9781	Erysipelatoclostridium	TRUE	reported	lPHuzx	textfile	2	1	TRUE	NA
rs45480394	T	G	T	G	-0.0687134	0.000159038	0.3618	0.374931	FALSE	FALSE	FALSE	e4kJBv	0.000141523	0.26	Dental Caries	TRUE	reported	textfile	19	55857777	0.0151835	7.66155e-06	9604	Erysipelatoclostridium	TRUE	reported	lPHuzx	textfile	2	1	TRUE	NA
rs4697572	A	G	A	G	-0.0810636	-0.000109847	0.2455	0.258485	FALSE	FALSE	FALSE	e4kJBv	0.000156614	0.48	Dental Caries	TRUE	reported	textfile	4	25446787	0.0163308	7.5935e-07	9779	Erysipelatoclostridium	TRUE	reported	lPHuzx	textfile	2	1	TRUE	NA
rs622418	A	G	A	G	-0.0668051	0.000151685	0.5109	0.49741	FALSE	FALSE	FALSE	e4kJBv	0.000136499	0.27	Dental Caries	TRUE	reported	textfile	9	90586043	0.0143224	3.68156e-06	9783	Erysipelatoclostridium	TRUE	reported	lPHuzx	textfile	2	1	TRUE	NA
rs6474512	A	C	A	C	0.067015	0.00012292	0.4513	0.463189	FALSE	FALSE	FALSE	e4kJBv	0.000138499	0.37	Dental Caries	TRUE	reported	textfile	8	38780606	0.0143201	3.01546e-06	9783	Erysipelatoclostridium	TRUE	reported	lPHuzx	textfile	2	1	TRUE	NA
rs7221249	A	G	A	G	0.0839861	0.000155912	0.5467	0.526632	FALSE	FALSE	FALSE	e4kJBv	0.000137312	0.26	Dental Caries	TRUE	reported	textfile	17	10177708	0.0142741	4.30951e-09	9781	Erysipelatoclostridium	TRUE	reported	lPHuzx	textfile	2	1	TRUE	NA
rs9590927	G	A	G	A	-0.0646003	-4.29358e-05	0.494	0.483605	FALSE	FALSE	FALSE	e4kJBv	0.000136997	0.75	Dental Caries	TRUE	reported	textfile	13	46372065	0.0143479	6.39042e-06	9782	Erysipelatoclostridium	TRUE	reported	lPHuzx	textfile	2	1	TRUE	NA
rs147990086	A	G	A	G	-0.0578936	2.0604e-05	0.9576	0.224898	FALSE	FALSE	FALSE	e4kJBv	0.000163042	0.9	Dental Caries	TRUE	reported	textfile	1	145655256	0.01324	8.92942e-06	17840	Roseburia	TRUE	reported	vREx9i	textfile	2	1	TRUE	NA
rs2034589	G	C	G	C	0.0629765	4.11308e-05	0.2276	0.223268	FALSE	TRUE	FALSE	e4kJBv	0.000165517	0.8	Dental Caries	TRUE	reported	textfile	16	8307948	0.0123489	5.01161e-07	17846	Roseburia	TRUE	reported	vREx9i	textfile	2	1	TRUE	NA
rs2160994	T	C	T	C	0.0550687	3.64083e-05	0.3797	0.352685	FALSE	FALSE	FALSE	e4kJBv	0.000142678	0.8	Dental Caries	TRUE	reported	textfile	12	50650057	0.0112481	9.6985e-07	17444	Roseburia	TRUE	reported	vREx9i	textfile	2	1	TRUE	NA
rs2943022	T	C	T	C	0.0493786	-1.84043e-05	0.4602	0.422931	FALSE	FALSE	FALSE	e4kJBv	0.000137942	0.89	Dental Caries	TRUE	reported	textfile	5	89598914	0.0106763	4.11408e-06	17854	Roseburia	TRUE	reported	vREx9i	textfile	2	1	TRUE	NA
rs6445851	G	A	G	A	-0.0497336	-8.95124e-05	0.4006	0.39377	FALSE	FALSE	FALSE	e4kJBv	0.000139441	0.52	Dental Caries	TRUE	reported	textfile	3	57116228	0.0108158	3.52721e-06	17851	Roseburia	TRUE	reported	vREx9i	textfile	2	1	TRUE	NA
rs9300744	C	T	C	T	-0.0588452	-0.000168514	0.2386	0.239594	FALSE	FALSE	FALSE	e4kJBv	0.00016109	0.3	Dental Caries	TRUE	reported	textfile	13	103117486	0.0126228	4.75118e-06	17854	Roseburia	TRUE	reported	vREx9i	textfile	2	1	TRUE	NA
rs149302	T	C	T	C	-0.0645635	8.1679e-05	0.2127	0.211515	FALSE	FALSE	FALSE	e4kJBv	0.000167729	0.630001	Dental Caries	TRUE	reported	textfile	5	14159925	0.0143225	7.4818e-06	14192	FamilyXIIIAD3011group	TRUE	reported	xVcSWg	textfile	2	1	TRUE	NA
rs16840310	A	G	A	G	-0.0608052	6.46042e-05	0.3718	0.358357	FALSE	FALSE	FALSE	e4kJBv	0.000142321	0.649999	Dental Caries	TRUE	reported	textfile	1	240694163	0.0122149	6.75113e-07	14201	FamilyXIIIAD3011group	TRUE	reported	xVcSWg	textfile	2	1	TRUE	NA
rs739451	C	T	C	T	0.0649589	-6.7498e-05	0.1759	0.201501	FALSE	FALSE	FALSE	e4kJBv	0.000169922	0.69	Dental Caries	TRUE	reported	textfile	9	136678954	0.0147534	7.8781e-06	14197	FamilyXIIIAD3011group	TRUE	reported	xVcSWg	textfile	2	1	TRUE	NA
rs9852893	C	G	C	G	0.0657834	-0.000265396	0.2565	0.29617	FALSE	TRUE	FALSE	e4kJBv	0.000149763	0.0759994	Dental Caries	TRUE	reported	textfile	3	3556826	0.0129056	3.87539e-07	14184	FamilyXIIIAD3011group	TRUE	reported	xVcSWg	textfile	2	1	TRUE	NA
rs1582238	T	C	T	C	0.0805036	-2.58936e-05	0.3718	0.338053	FALSE	FALSE	FALSE	e4kJBv	0.000145757	0.86	Dental Caries	TRUE	reported	textfile	1	118723685	0.0167257	1.56775e-06	7983	DefluviitaleaceaeUCG011	TRUE	reported	ww5wMv	textfile	2	1	TRUE	NA
rs2892880	G	A	G	A	0.0817755	-0.000257247	0.2604	0.247021	FALSE	FALSE	FALSE	e4kJBv	0.000157914	0.1	Dental Caries	TRUE	reported	textfile	4	120741726	0.0181686	6.82881e-06	8182	DefluviitaleaceaeUCG011	TRUE	reported	ww5wMv	textfile	2	1	TRUE	NA
rs4344384	G	T	G	T	0.0715978	0.000226373	0.4742	0.480324	FALSE	FALSE	FALSE	e4kJBv	0.000137004	0.0980009	Dental Caries	TRUE	reported	textfile	10	66407366	0.0156309	4.83238e-06	8180	DefluviitaleaceaeUCG011	TRUE	reported	ww5wMv	textfile	2	1	TRUE	NA
rs3860755	G	C	G	C	0.0558784	5.31737e-05	0.3082	0.295215	FALSE	TRUE	FALSE	e4kJBv	0.000149122	0.719999	Dental Caries	TRUE	reported	textfile	5	169360155	0.0116625	1.71325e-06	17294	Parabacteroides	TRUE	reported	9xJcHz	textfile	2	1	TRUE	NA
rs1784446	G	A	G	A	0.0907728	0.000185573	0.4423	0.425462	FALSE	FALSE	FALSE	e4kJBv	0.000137952	0.18	Dental Caries	TRUE	reported	textfile	11	102461599	0.0198096	5.23136e-06	5147	Eggerthella	TRUE	reported	CTYNkl	textfile	2	1	TRUE	NA
rs2223081	G	A	G	A	0.102572	-0.000130794	0.2922	0.257644	FALSE	FALSE	FALSE	e4kJBv	0.000156552	0.4	Dental Caries	TRUE	reported	textfile	21	29778032	0.0221108	3.88889e-06	5147	Eggerthella	TRUE	reported	CTYNkl	textfile	2	1	TRUE	NA
rs2240838	A	G	A	G	0.0980582	-0.000112117	0.502	0.539464	FALSE	FALSE	FALSE	e4kJBv	0.000139037	0.42	Dental Caries	TRUE	reported	textfile	7	38335954	0.0197653	7.36205e-07	5147	Eggerthella	TRUE	reported	CTYNkl	textfile	2	1	TRUE	NA
rs2877457	G	A	G	A	-0.093486	-8.3102e-05	0.8678	0.321648	FALSE	FALSE	FALSE	e4kJBv	0.000149985	0.58	Dental Caries	TRUE	reported	textfile	4	70483957	0.0210208	9.02708e-06	5083	Eggerthella	TRUE	reported	CTYNkl	textfile	2	1	TRUE	NA
rs3851328	T	G	T	G	-0.107774	-0.000123808	0.2664	0.236499	FALSE	FALSE	FALSE	e4kJBv	0.00016067	0.44	Dental Caries	TRUE	reported	textfile	2	45453805	0.0236527	4.17589e-06	5147	Eggerthella	TRUE	reported	CTYNkl	textfile	2	1	TRUE	NA
rs4985746	G	A	G	A	0.110522	-0.000138074	0.1789	0.22147	FALSE	FALSE	FALSE	e4kJBv	0.00016465	0.4	Dental Caries	TRUE	reported	textfile	17	17098213	0.0247653	5.71461e-06	4906	Eggerthella	TRUE	reported	CTYNkl	textfile	2	1	TRUE	NA
rs6430926	C	T	C	T	0.0879736	8.32548e-05	0.5139	0.496313	FALSE	FALSE	FALSE	e4kJBv	0.000136648	0.54	Dental Caries	TRUE	reported	textfile	2	141337454	0.0197127	8.37122e-06	5147	Eggerthella	TRUE	reported	CTYNkl	textfile	2	1	TRUE	NA
rs67490567	T	C	T	C	0.108495	-0.000108339	0.1978	0.19631	FALSE	FALSE	FALSE	e4kJBv	0.000177137	0.54	Dental Caries	TRUE	reported	textfile	15	65691324	0.0245457	8.94216e-06	5083	Eggerthella	TRUE	reported	CTYNkl	textfile	2	1	TRUE	NA
rs1901739	T	G	T	G	0.115769	-3.56572e-06	0.495	0.465571	FALSE	FALSE	FALSE	e4kJBv	0.000137405	0.98	Dental Caries	TRUE	reported	textfile	5	114286707	0.0248626	3.58801e-06	3212	Allisonella	TRUE	reported	Rp4pSk	textfile	2	1	TRUE	NA
rs35778461	C	T	C	T	0.146679	-6.76697e-05	0.1918	0.193089	FALSE	FALSE	FALSE	e4kJBv	0.000172956	0.7	Dental Caries	TRUE	reported	textfile	9	100150556	0.0297186	1.2063e-06	3212	Allisonella	TRUE	reported	Rp4pSk	textfile	2	1	TRUE	NA
rs594561	C	T	C	T	0.112231	-3.69166e-05	0.4414	0.438747	FALSE	FALSE	FALSE	e4kJBv	0.000137141	0.79	Dental Caries	TRUE	reported	textfile	11	88632972	0.0251681	9.41103e-06	3212	Allisonella	TRUE	reported	Rp4pSk	textfile	2	1	TRUE	NA
rs602075	A	G	A	G	0.168974	-4.23795e-05	0.2306	0.261035	FALSE	FALSE	FALSE	e4kJBv	0.000155676	0.79	Dental Caries	TRUE	reported	textfile	9	79110160	0.0296976	3.56575e-08	3212	Allisonella	TRUE	reported	Rp4pSk	textfile	2	1	TRUE	NA
rs6742198	G	A	G	A	0.149152	0.000134289	0.1958	0.204675	FALSE	FALSE	FALSE	e4kJBv	0.000168678	0.43	Dental Caries	TRUE	reported	textfile	2	33607071	0.0316484	3.34514e-06	3182	Allisonella	TRUE	reported	Rp4pSk	textfile	2	1	TRUE	NA
rs76904847	G	A	G	A	0.148523	-4.13152e-05	0.1899	0.18945	FALSE	FALSE	FALSE	e4kJBv	0.000178742	0.82	Dental Caries	TRUE	reported	textfile	7	137968010	0.0334857	6.08751e-06	3182	Allisonella	TRUE	reported	Rp4pSk	textfile	2	1	TRUE	NA
rs1954532	T	C	T	C	-0.0826246	0.000261711	0.2087	0.204829	FALSE	FALSE	FALSE	e4kJBv	0.00017216	0.13	Dental Caries	TRUE	reported	textfile	14	28151415	0.0175252	2.26773e-06	9841	Oscillospira	TRUE	reported	YfTDCh	textfile	2	1	TRUE	NA
rs73038677	T	A	T	A	-0.08321	0.000153717	0.1819	0.202911	FALSE	TRUE	FALSE	e4kJBv	0.00016957	0.36	Dental Caries	TRUE	reported	textfile	3	172373615	0.0168666	1.0943e-06	10195	Oscillospira	TRUE	reported	YfTDCh	textfile	2	1	TRUE	NA
rs751183	T	C	T	C	-0.0774322	0.000253204	0.2455	0.205907	FALSE	FALSE	FALSE	e4kJBv	0.000169287	0.13	Dental Caries	TRUE	reported	textfile	1	76803093	0.0172216	6.85127e-06	9841	Oscillospira	TRUE	reported	YfTDCh	textfile	2	1	TRUE	NA
rs8076323	A	G	A	G	0.0715392	-3.22125e-05	0.2575	0.256964	FALSE	FALSE	FALSE	e4kJBv	0.000156341	0.84	Dental Caries	TRUE	reported	textfile	17	14881860	0.0156539	5.61316e-06	10193	Oscillospira	TRUE	reported	YfTDCh	textfile	2	1	TRUE	NA
rs2014785	T	C	T	C	0.0515687	5.10115e-05	0.3887	0.412666	FALSE	FALSE	FALSE	e4kJBv	0.000143031	0.719999	Dental Caries	TRUE	reported	textfile	3	171100102	0.0112199	4.68061e-06	16445	Anaerostipes	TRUE	reported	tRKbXr	textfile	2	1	TRUE	NA
rs2396460	T	C	T	C	-0.0512653	7.53468e-05	0.4394	0.458475	FALSE	FALSE	FALSE	e4kJBv	0.000138441	0.59	Dental Caries	TRUE	reported	textfile	2	228018671	0.0109555	2.91088e-06	16912	Anaerostipes	TRUE	reported	tRKbXr	textfile	2	1	TRUE	NA
rs2804244	A	G	A	G	-0.053089	0.000158966	0.4553	0.468489	FALSE	FALSE	FALSE	e4kJBv	0.00013665	0.24	Dental Caries	TRUE	reported	textfile	10	117383184	0.0110983	2.04051e-06	16926	Anaerostipes	TRUE	reported	tRKbXr	textfile	2	1	TRUE	NA
rs60983350	G	A	G	A	-0.0539901	0.000245014	0.4354	0.40012	FALSE	FALSE	FALSE	e4kJBv	0.000155672	0.12	Dental Caries	TRUE	reported	textfile	17	2850737	0.0116575	4.42054e-06	16344	Anaerostipes	TRUE	reported	tRKbXr	textfile	2	1	TRUE	NA
rs62215703	G	A	G	A	0.0644965	8.43132e-05	0.2197	0.206577	FALSE	FALSE	FALSE	e4kJBv	0.000168794	0.62	Dental Caries	TRUE	reported	textfile	21	25873624	0.0136702	1.9777e-06	15550	Anaerostipes	TRUE	reported	tRKbXr	textfile	2	1	TRUE	NA
rs6474958	A	G	A	G	-0.0500065	0.000185957	0.4026	0.417682	FALSE	FALSE	FALSE	e4kJBv	0.000138462	0.18	Dental Caries	TRUE	reported	textfile	9	1582701	0.0112001	6.74483e-06	16918	Anaerostipes	TRUE	reported	tRKbXr	textfile	2	1	TRUE	NA
rs6854026	T	C	T	C	-0.0508482	0.000113302	0.5119	0.520422	FALSE	FALSE	FALSE	e4kJBv	0.000136746	0.41	Dental Caries	TRUE	reported	textfile	4	169690814	0.0109075	3.19578e-06	16921	Anaerostipes	TRUE	reported	tRKbXr	textfile	2	1	TRUE	NA
rs7823228	G	C	G	C	-0.0621085	-0.000107497	0.2157	0.208391	FALSE	TRUE	FALSE	e4kJBv	0.000169771	0.53	Dental Caries	TRUE	reported	textfile	8	128397494	0.0136614	5.84203e-06	16445	Anaerostipes	TRUE	reported	tRKbXr	textfile	2	1	TRUE	NA
rs2114713	G	T	G	T	0.062721	0.000123451	0.4513	0.417878	FALSE	FALSE	FALSE	e4kJBv	0.000138525	0.37	Dental Caries	TRUE	reported	textfile	15	80528373	0.0138998	6.87713e-06	10734	Butyricimonas	TRUE	reported	XJblJg	textfile	2	1	TRUE	NA
rs2642760	G	C	G	C	0.0713357	4.31563e-05	0.3767	0.368567	FALSE	TRUE	FALSE	e4kJBv	0.000141788	0.760001	Dental Caries	TRUE	reported	textfile	5	62119947	0.0145396	8.5808e-07	10634	Butyricimonas	TRUE	reported	XJblJg	textfile	2	1	TRUE	NA
rs270727	G	C	G	C	-0.0694173	9.21026e-06	0.3221	0.312442	FALSE	TRUE	FALSE	e4kJBv	0.000150692	0.95	Dental Caries	TRUE	reported	textfile	1	45082825	0.0150795	5.38157e-06	10634	Butyricimonas	TRUE	reported	XJblJg	textfile	2	1	TRUE	NA
rs326049	C	G	C	G	0.0759694	-0.000122759	0.2048	0.213115	FALSE	TRUE	FALSE	e4kJBv	0.000168306	0.47	Dental Caries	TRUE	reported	textfile	5	997217	0.0167617	8.1865e-06	10557	Butyricimonas	TRUE	reported	XJblJg	textfile	2	1	TRUE	NA
rs62130338	G	A	G	A	-0.0732608	3.91615e-05	0.2624	0.226711	FALSE	FALSE	FALSE	e4kJBv	0.00016482	0.81	Dental Caries	TRUE	reported	textfile	19	49162501	0.0158324	3.8981e-06	10557	Butyricimonas	TRUE	reported	XJblJg	textfile	2	1	TRUE	NA
rs62390301	T	C	T	C	-0.0872983	8.38546e-05	0.1829	0.194695	FALSE	FALSE	FALSE	e4kJBv	0.000171902	0.630001	Dental Caries	TRUE	reported	textfile	5	159867647	0.0174893	7.41905e-07	10634	Butyricimonas	TRUE	reported	XJblJg	textfile	2	1	TRUE	NA
rs7083431	A	C	A	C	0.0703539	7.16667e-05	0.3549	0.352078	FALSE	FALSE	FALSE	e4kJBv	0.000143468	0.62	Dental Caries	TRUE	reported	textfile	10	72711156	0.0144439	8.8546e-07	10737	Butyricimonas	TRUE	reported	XJblJg	textfile	2	1	TRUE	NA
rs72814525	A	G	A	G	0.0664154	6.43832e-05	0.3231	0.315535	FALSE	FALSE	FALSE	e4kJBv	0.000147156	0.66	Dental Caries	TRUE	reported	textfile	10	72443070	0.0149766	8.24599e-06	10736	Butyricimonas	TRUE	reported	XJblJg	textfile	2	1	TRUE	NA
rs782080	T	A	T	A	0.0653488	-4.17693e-05	0.4066	0.418479	FALSE	TRUE	FALSE	e4kJBv	0.000139117	0.760001	Dental Caries	TRUE	reported	textfile	3	127468661	0.0137973	2.23398e-06	10733	Butyricimonas	TRUE	reported	XJblJg	textfile	2	1	TRUE	NA
rs9657374	C	T	C	T	0.0680719	1.6229e-05	0.3022	0.306148	FALSE	FALSE	FALSE	e4kJBv	0.000148245	0.91	Dental Caries	TRUE	reported	textfile	8	4834406	0.0148172	4.50359e-06	10737	Butyricimonas	TRUE	reported	XJblJg	textfile	2	1	TRUE	NA
rs2147798	C	G	C	G	0.0922959	6.31263e-05	0.1958	0.187399	FALSE	TRUE	FALSE	e4kJBv	0.000174876	0.719999	Dental Caries	TRUE	reported	textfile	1	201061818	0.0192121	1.39877e-06	8243	Adlercreutzia	TRUE	reported	tIayut	textfile	2	1	TRUE	NA
rs55719207	G	A	G	A	-0.0699243	-0.000134442	0.4175	0.428263	FALSE	FALSE	FALSE	e4kJBv	0.000137701	0.33	Dental Caries	TRUE	reported	textfile	3	105355971	0.0158036	9.60505e-06	8243	Adlercreutzia	TRUE	reported	tIayut	textfile	2	1	TRUE	NA
rs7680684	C	T	C	T	-0.083381	2.01243e-05	0.325	0.293981	FALSE	FALSE	FALSE	e4kJBv	0.000149675	0.89	Dental Caries	TRUE	reported	textfile	4	171281359	0.0168901	9.76904e-07	8243	Adlercreutzia	TRUE	reported	tIayut	textfile	2	1	TRUE	NA
rs9490822	C	T	C	T	-0.0734512	-5.11219e-05	0.4473	0.458079	FALSE	FALSE	FALSE	e4kJBv	0.000137991	0.709999	Dental Caries	TRUE	reported	textfile	6	123909083	0.0155789	2.54421e-06	8243	Adlercreutzia	TRUE	reported	tIayut	textfile	2	1	TRUE	NA
rs9915817	T	C	T	C	0.0749219	-8.55816e-05	0.329	0.314835	FALSE	FALSE	FALSE	e4kJBv	0.000147316	0.56	Dental Caries	TRUE	reported	textfile	17	48864179	0.016833	8.21673e-06	8243	Adlercreutzia	TRUE	reported	tIayut	textfile	2	1	TRUE	NA
rs2221441	G	C	G	C	0.0710364	-0.000105432	0.4056	0.415559	FALSE	TRUE	FALSE	e4kJBv	0.000141982	0.46	Dental Caries	TRUE	reported	textfile	5	170048048	0.015343	3.45667e-06	8720	Turicibacter	TRUE	reported	04nHEN	textfile	2	1	TRUE	NA
rs2952020	G	A	G	A	-0.0759019	-0.00055375	0.2227	0.277628	FALSE	FALSE	FALSE	e4kJBv	0.000153077	0.000299999	Dental Caries	TRUE	reported	textfile	8	26027842	0.0165764	5.63308e-06	8949	Turicibacter	TRUE	reported	04nHEN	textfile	2	1	TRUE	NA
rs4247078	C	G	C	G	0.0710377	8.83488e-05	0.338	0.344029	FALSE	TRUE	FALSE	e4kJBv	0.000143508	0.54	Dental Caries	TRUE	reported	textfile	15	92605098	0.0155221	5.46077e-06	8948	Turicibacter	TRUE	reported	04nHEN	textfile	2	1	TRUE	NA
rs61265175	G	C	G	C	-0.0858591	6.24027e-05	0.2326	0.210606	FALSE	TRUE	FALSE	e4kJBv	0.000167231	0.709999	Dental Caries	TRUE	reported	textfile	11	1681862	0.0185778	4.13678e-06	8941	Turicibacter	TRUE	reported	04nHEN	textfile	2	1	TRUE	NA
rs7199484	G	A	G	A	-0.0731428	-0.000172667	0.332	0.309704	FALSE	FALSE	FALSE	e4kJBv	0.000147952	0.24	Dental Caries	TRUE	reported	textfile	16	49826299	0.0160172	5.76664e-06	8948	Turicibacter	TRUE	reported	04nHEN	textfile	2	1	TRUE	NA
rs2520509	A	G	A	G	0.0519063	-0.000116281	0.3181	0.332379	FALSE	FALSE	FALSE	e4kJBv	0.000145745	0.42	Dental Caries	TRUE	reported	textfile	12	91006514	0.011578	7.41854e-06	16500	Lachnospira	TRUE	reported	Goyy7L	textfile	2	1	TRUE	NA
rs4686798	T	C	T	C	0.0531826	-0.000137474	0.3857	0.37401	FALSE	FALSE	FALSE	e4kJBv	0.000141095	0.33	Dental Caries	TRUE	reported	textfile	3	186445436	0.0113747	2.73936e-06	16497	Lachnospira	TRUE	reported	Goyy7L	textfile	2	1	TRUE	NA
rs4923324	G	A	G	A	-0.0617321	0.000308876	0.2386	0.238325	FALSE	FALSE	FALSE	e4kJBv	0.000159817	0.0530005	Dental Caries	TRUE	reported	textfile	11	25962890	0.0133387	2.43593e-06	16490	Lachnospira	TRUE	reported	Goyy7L	textfile	2	1	TRUE	NA
rs56791201	T	C	T	C	0.051823	9.1204e-05	0.4573	0.481445	FALSE	FALSE	FALSE	e4kJBv	0.000136421	0.5	Dental Caries	TRUE	reported	textfile	2	57701660	0.0110697	2.92823e-06	16486	Lachnospira	TRUE	reported	Goyy7L	textfile	2	1	TRUE	NA
rs2569953	A	C	A	C	-0.0775591	-0.000294835	0.4195	0.449322	FALSE	FALSE	FALSE	e4kJBv	0.000137156	0.032	Dental Caries	TRUE	reported	textfile	3	144148905	0.0174641	8.95009e-06	6637	Terrisporobacter	TRUE	reported	saDxJq	textfile	2	1	TRUE	NA
rs2872237	C	A	C	A	-0.0814505	-0.000183621	0.4344	0.408947	FALSE	FALSE	FALSE	e4kJBv	0.000139408	0.19	Dental Caries	TRUE	reported	textfile	19	17026940	0.0175943	3.97135e-06	6632	Terrisporobacter	TRUE	reported	saDxJq	textfile	2	1	TRUE	NA
rs7184125	T	C	T	C	0.091256	2.37647e-05	0.2326	0.22971	FALSE	FALSE	FALSE	e4kJBv	0.000164591	0.89	Dental Caries	TRUE	reported	textfile	16	15920394	0.0205493	8.48103e-06	6232	Terrisporobacter	TRUE	reported	saDxJq	textfile	2	1	TRUE	NA
rs265534	T	G	T	G	-0.0563756	0.000189193	0.4553	0.437878	FALSE	FALSE	FALSE	e4kJBv	0.00013787	0.17	Dental Caries	TRUE	reported	textfile	10	83092007	0.0120127	2.26758e-06	14776	Eubacteriumeligensgroup	TRUE	reported	GauGG2	textfile	2	1	TRUE	NA
rs4583233	A	C	A	C	0.0670205	-0.000163242	0.334	0.345168	FALSE	FALSE	FALSE	e4kJBv	0.00014344	0.26	Dental Caries	TRUE	reported	textfile	16	81820486	0.0128122	2.83852e-07	14327	Eubacteriumeligensgroup	TRUE	reported	GauGG2	textfile	2	1	TRUE	NA
rs4428215	G	A	G	A	0.130293	7.56375e-05	0.2604	0.226057	FALSE	FALSE	FALSE	e4kJBv	0.000163039	0.64	Dental Caries	TRUE	reported	textfile	3	171947435	0.0242237	7.51071e-08	4655	Oxalobacter	TRUE	reported	eSO8CZ	textfile	2	1	TRUE	NA
rs6000536	C	T	C	T	-0.130992	0.000205164	0.2107	0.201683	FALSE	FALSE	FALSE	e4kJBv	0.000170763	0.23	Dental Caries	TRUE	reported	textfile	22	37421469	0.0253804	2.06054e-07	4654	Oxalobacter	TRUE	reported	eSO8CZ	textfile	2	1	TRUE	NA
rs6071435	T	A	T	A	-0.105512	-0.000138067	0.3638	0.369173	FALSE	TRUE	FALSE	e4kJBv	0.000141053	0.33	Dental Caries	TRUE	reported	textfile	20	59502888	0.021489	1.07431e-06	4635	Oxalobacter	TRUE	reported	eSO8CZ	textfile	2	1	TRUE	NA
rs736744	C	T	C	T	0.117882	-7.73273e-05	0.4155	0.396143	FALSE	FALSE	FALSE	e4kJBv	0.000139467	0.58	Dental Caries	TRUE	reported	textfile	9	87514407	0.0211262	2.57471e-08	4655	Oxalobacter	TRUE	reported	eSO8CZ	textfile	2	1	TRUE	NA
rs4904512	T	C	T	C	-0.117151	0.00011138	0.1988	0.18221	FALSE	FALSE	FALSE	e4kJBv	0.000177271	0.53	Dental Caries	TRUE	reported	textfile	14	89595945	0.0250306	3.09269e-06	5396	Tyzzerella3	TRUE	reported	MLDlJE	textfile	2	1	TRUE	NA
rs55799124	A	G	A	G	-0.11435	7.35261e-05	0.2068	0.22749	FALSE	FALSE	FALSE	e4kJBv	0.000162873	0.649999	Dental Caries	TRUE	reported	textfile	17	3738781	0.0238604	1.3355e-06	5362	Tyzzerella3	TRUE	reported	MLDlJE	textfile	2	1	TRUE	NA
rs67476743	T	G	T	G	0.132164	6.77585e-05	0.2853	0.300739	FALSE	FALSE	FALSE	e4kJBv	0.000149953	0.649999	Dental Caries	TRUE	reported	textfile	19	1030320	0.022208	3.74049e-09	4948	Tyzzerella3	TRUE	reported	MLDlJE	textfile	2	1	TRUE	NA
