# Supplementary material for: Causal relationship between gut microbiota and dental caries: a two-sample mendelian randomization study
Source: BDJ Open. 2025 Apr 10;11:35. doi: 10.1038/s41405-025-00328-6 (PMC11986140; doi:10.1038/s41405-025-00328-6)
Supplement: Supplementary file 6 — Table S6 [file 41405_2025_328_MOESM6_ESM.csv]

id.exposure	id.outcome	outcome	exposure	egger_intercept	se	pval
04nHEN	e4kJBv	Dental Caries	Turicibacter	0.000226127	0.001936535	0.91442154
0p5O61	e4kJBv	Dental Caries	Holdemanella	-0.000835658	0.000791664	0.326227724
0sEQqN	e4kJBv	Dental Caries	Haemophilus	0.00034582	0.000638986	0.625972878
1A6TWG	e4kJBv	Dental Caries	Bilophila	6.59E-06	0.000706256	0.992919327
1u5TRD	e4kJBv	Dental Caries	Butyricicoccus	0.000341965	0.002508291	0.904042144
2IebE1	e4kJBv	Dental Caries	LachnospiraceaeUCG010	0.000496297	0.000744752	0.541628048
3fe6EB	e4kJBv	Dental Caries	Coprobacter	-0.000478128	0.000676986	0.511566911
3FNhjF	e4kJBv	Dental Caries	Enterorhabdus	0.000105036	0.000830008	0.907303305
3yv2xG	e4kJBv	Dental Caries	RikenellaceaeRC9gutgroup	-0.003480697	0.001332727	0.059313327
5cb14o	e4kJBv	Dental Caries	Gordonibacter	-0.000205766	0.000733295	0.805376987
5qLmo7	e4kJBv	Dental Caries	Sutterella	0.001052722	0.000558399	0.096126027
5ZTY5s	e4kJBv	Dental Caries	Eubacteriumfissicatenagroup	-0.000602348	0.000688139	0.430809518
6amPrS	e4kJBv	Dental Caries	Victivallis	0.000466163	0.000739852	0.551869127
7j1AOe	e4kJBv	Dental Caries	Eubacteriumnodatumgroup	-0.001152043	0.001396193	0.469788624
7so2Ro	e4kJBv	Dental Caries	Howardella	0.000711145	0.000741605	0.438786244
8DjK6M	e4kJBv	Dental Caries	Escherichia.Shigella	0.001102188	0.0006309	0.14106528
8s4YlO	e4kJBv	Dental Caries	Actinomyces	0.000860699	0.000611874	0.294789166
8YPR1r	e4kJBv	Dental Caries	Slackia	0.000594299	0.002491892	0.8337081
9WMm4a	e4kJBv	Dental Caries	Eubacteriumhalliigroup	0.000820825	0.000949853	0.427002873
9YEmzl	e4kJBv	Dental Caries	ErysipelotrichaceaeUCG003	-0.001067274	0.001246505	0.482090342
aL96fS	e4kJBv	Dental Caries	ChristensenellaceaeR.7group	0.000448808	0.001184663	0.741237252
ArZyn2	e4kJBv	Dental Caries	Ruminococcus1	-0.001929622	0.001233836	0.258284389
ATakgo	e4kJBv	Dental Caries	Eubacteriumrectalegroup	-0.001062939	0.000842445	0.275606883
bhqcXI	e4kJBv	Dental Caries	Romboutsia	-0.001637963	0.001632634	0.498962736
Bwg6dy	e4kJBv	Dental Caries	Intestinimonas	0.000127779	0.000575257	0.829782578
CD8q1A	e4kJBv	Dental Caries	Bifidobacterium	-0.000313531	0.000262109	0.265870967
cHhBxi	e4kJBv	Dental Caries	Subdoligranulum	0.002938564	0.00175479	0.192607104
CmB9An	e4kJBv	Dental Caries	RuminococcaceaeUCG011	-0.000141346	0.000922897	0.887997725
CTYNkl	e4kJBv	Dental Caries	Eggerthella	0.00092947	0.000657186	0.207002272
D0NeeA	e4kJBv	Dental Caries	Eisenbergiella	0.000760035	0.001091994	0.512469165
D3ylwt	e4kJBv	Dental Caries	Faecalibacterium	0.000768861	0.001120321	0.617097035
D8Qw8g	e4kJBv	Dental Caries	Methanobrevibacter	0.007654894	0.005651731	0.308322137
DcDbFh	e4kJBv	Dental Caries	Lactococcus	-0.000138289	0.000555825	0.813412178
DFav6E	e4kJBv	Dental Caries	Lactobacillus	0.000562968	0.000536815	0.353490817
dYXcXp	e4kJBv	Dental Caries	Oscillibacter	0.000196631	0.000748281	0.800288275
eNd6gb	e4kJBv	Dental Caries	Ruminococcusgauvreauiigroup	-7.83E-05	0.000775979	0.922943185
EpWV31	e4kJBv	Dental Caries	Coprococcus2	0.000923081	0.00060673	0.188643939
eSO8CZ	e4kJBv	Dental Caries	Oxalobacter	0.000884045	0.000873622	0.41808497
euUy4f	e4kJBv	Dental Caries	Eubacteriumbrachygroup	-7.17E-05	0.001074331	0.950003525
F2zwt0	e4kJBv	Dental Caries	LachnospiraceaeUCG001	0.000127419	0.000518292	0.812856041
FdF1G4	e4kJBv	Dental Caries	Clostridiumsensustricto1	NA	NA	NA
FUrRir	e4kJBv	Dental Caries	RuminococcaceaeUCG009	-0.000107548	0.000678553	0.879266414
Fy58Cd	e4kJBv	Dental Caries	Eubacteriumcoprostanoligenesgroup	-0.000475873	0.000549458	0.415143117
GauGG2	e4kJBv	Dental Caries	Eubacteriumeligensgroup	NA	NA	NA
GKIEQH	e4kJBv	Dental Caries	Sellimonas	-0.000388076	0.000674085	0.589752626
gmxPI5	e4kJBv	Dental Caries	Eubacteriumoxidoreducensgroup	0.001349848	0.004705024	0.801184425
Goyy7L	e4kJBv	Dental Caries	Lachnospira	0.001478223	0.001023272	0.285416489
GyhLPM	e4kJBv	Dental Caries	Marvinbryantia	0.000707236	0.001647443	0.709531805
gZdRTD	e4kJBv	Dental Caries	Coprococcus3	-0.00044154	0.000637295	0.519269302
h1gL5h	e4kJBv	Dental Caries	Parasutterella	-0.000438343	0.001048881	0.68484162
H2uXbv	e4kJBv	Dental Caries	Alloprevotella	0.000603499	0.000679255	0.424486986
HBlAIE	e4kJBv	Dental Caries	Odoribacter	-0.001977316	0.003740611	0.690430173
hzMTpb	e4kJBv	Dental Caries	RuminococcaceaeUCG013	0.000257527	0.000469892	0.603429519
hzzTHZ	e4kJBv	Dental Caries	Anaerofilum	0.000139648	0.00078262	0.867052832
i6v9Gc	e4kJBv	Dental Caries	Eubacteriumxylanophilumgroup	0.000538498	0.001009754	0.647156387
Idqlgq	e4kJBv	Dental Caries	LachnospiraceaeNC2004group	0.001129982	0.001075144	0.370445042
J0Ilmj	e4kJBv	Dental Caries	RuminococcaceaeUCG003	-0.000133157	0.000737753	0.862709941
jBFnUH	e4kJBv	Dental Caries	Ruminiclostridium6	-0.001429659	0.000795987	0.17034715
JERcc9	e4kJBv	Dental Caries	Anaerotruncus	0.000128058	0.000629243	0.845462394
KhnQqz	e4kJBv	Dental Caries	Akkermansia	0.000460022	0.000867105	0.612155279
kPSjnE	e4kJBv	Dental Caries	Blautia	-0.000610241	0.000667585	0.428066671
kqHhp6	e4kJBv	Dental Caries	Ruminococcus2	0.001006489	0.000634009	0.173262521
LGz0Kr	e4kJBv	Dental Caries	CandidatusSoleaferrea	0.000528965	0.000612695	0.413083243
lPHuzx	e4kJBv	Dental Caries	Erysipelatoclostridium	-0.000770988	0.000509567	0.168728769
LPuLRl	e4kJBv	Dental Caries	Butyrivibrio	-0.000761518	0.000696474	0.31041511
LRg5j2	e4kJBv	Dental Caries	Ruminococcusgnavusgroup	0.000681152	0.00200723	0.756713621
m62v7y	e4kJBv	Dental Caries	LachnospiraceaeUCG008	-1.52E-05	0.001233207	0.99075823
mbMdDF	e4kJBv	Dental Caries	RuminococcaceaeUCG002	4.71E-06	0.000581793	0.993737807
MG8xNA	e4kJBv	Dental Caries	Dorea	0.000568549	0.000683884	0.452521171
MLDlJE	e4kJBv	Dental Caries	Tyzzerella3	-0.001149696	0.001408358	0.564154684
mUZwjf	e4kJBv	Dental Caries	Dialister	0.000132561	0.000592596	0.829382203
MxApu2	e4kJBv	Dental Caries	Coprococcus1	0.000164139	0.000480502	0.742677819
n3tkBO	e4kJBv	Dental Caries	RuminococcaceaeUCG010	-0.000398266	0.000795507	0.637876407
o72zPC	e4kJBv	Dental Caries	Prevotella7	0.000747943	0.000616948	0.279541357
OIlfhC	e4kJBv	Dental Caries	Lachnoclostridium	0.002711472	0.001039725	0.079831215
OOKE78	e4kJBv	Dental Caries	Ruminococcustorquesgroup	-0.000224822	0.000585214	0.716646798
OwpiVc	e4kJBv	Dental Caries	Alistipes	0.000769707	0.00115927	0.527972155
ppLL4g	e4kJBv	Dental Caries	FamilyXIIIUCG001	-0.000621912	0.003093655	0.87370472
QoDbSr	e4kJBv	Dental Caries	Paraprevotella	-0.000204593	0.000477134	0.685917765
QxHOf5	e4kJBv	Dental Caries	Ruminiclostridium9	0.001251618	0.000780514	0.184071065
R6dLJH	e4kJBv	Dental Caries	Senegalimassilia	0.00522413	0.003500839	0.274169357
RdC12k	e4kJBv	Dental Caries	RuminococcaceaeUCG005	0.000432556	0.001456982	0.785923197
rjJu6o	e4kJBv	Dental Caries	Prevotella9	0.000131979	0.000584289	0.828793031
Rp4pSk	e4kJBv	Dental Caries	Allisonella	-3.22E-05	0.000415673	0.941976045
saDxJq	e4kJBv	Dental Caries	Terrisporobacter	0.001779294	0.001278886	0.396745513
sDVDR3	e4kJBv	Dental Caries	RuminococcaceaeNK4A214group	-3.42E-05	0.001121594	0.977166283
sex76j	e4kJBv	Dental Caries	Eubacteriumventriosumgroup	9.92E-05	0.000505215	0.85203811
SISYaA	e4kJBv	Dental Caries	RuminococcaceaeUCG014	9.83E-05	0.000748013	0.898683022
SO1VGx	e4kJBv	Dental Caries	Phascolarctobacterium	0.002556247	0.001085192	0.099799813
TGa9cD	e4kJBv	Dental Caries	Hungatella	NA	NA	NA
THw4YY	e4kJBv	Dental Caries	LachnospiraceaeNK4A136group	0.000309986	0.000732946	0.683484332
tIayut	e4kJBv	Dental Caries	Adlercreutzia	0.000208823	0.000686261	0.780792371
tRKbXr	e4kJBv	Dental Caries	Anaerostipes	-0.000921279	0.000596344	0.173328509
uqucuI	e4kJBv	Dental Caries	Clostridiuminnocuumgroup	0.001198216	0.000794793	0.206144949
v1Sr7g	e4kJBv	Dental Caries	Veillonella	0.000257821	0.00126086	0.843796816
vA4kMy	e4kJBv	Dental Caries	Eubacteriumruminantiumgroup	-0.000546246	0.000534073	0.333110575
vK0DjQ	e4kJBv	Dental Caries	Bacteroides	2.70E-05	0.000776091	0.973548891
vREx9i	e4kJBv	Dental Caries	Roseburia	-9.84E-05	0.000695294	0.894328072
WAOuZQ	e4kJBv	Dental Caries	RuminococcaceaeUCG004	-0.001494604	0.000874746	0.138383651
wIR3Ut	e4kJBv	Dental Caries	Intestinibacter	-0.000225395	0.000626228	0.733607151
ww5wMv	e4kJBv	Dental Caries	DefluviitaleaceaeUCG011	0.003062103	0.001414058	0.275412943
X0XLg0	e4kJBv	Dental Caries	Catenibacterium	-0.001413628	0.000967915	0.281604194
X1IajA	e4kJBv	Dental Caries	Fusicatenibacter	0.001019415	0.00046104	0.062693377
X2nKJI	e4kJBv	Dental Caries	Peptococcus	0.00022285	0.000597512	0.733969051
x35DyX	e4kJBv	Dental Caries	Flavonifractor	-0.002209804	0.00244098	0.531618319
XJblJg	e4kJBv	Dental Caries	Butyricimonas	0.000543294	0.000548719	0.351116586
xVcSWg	e4kJBv	Dental Caries	FamilyXIIIAD3011group	0.001542392	0.002440663	0.592020375
YfTDCh	e4kJBv	Dental Caries	Oscillospira	0.000907533	0.001353517	0.571595646
YphGrX	e4kJBv	Dental Caries	Olsenella	-0.000725989	0.000670181	0.320287153
z0FDSf	e4kJBv	Dental Caries	Collinsella	-0.001773086	0.000820588	0.119491328
Z68nF2	e4kJBv	Dental Caries	LachnospiraceaeFCS020group	-0.000724162	0.000654875	0.311168503
Z7EBoZ	e4kJBv	Dental Caries	LachnospiraceaeND3007group	0.000815479	0.001291968	0.592432168
zqEGjv	e4kJBv	Dental Caries	LachnospiraceaeUCG004	0.000261258	0.000830129	0.763631656
zVKgmG	e4kJBv	Dental Caries	Barnesiella	0.000426868	0.000644131	0.55488771
Zx9gIp	e4kJBv	Dental Caries	Desulfovibrio	0.000331465	0.000906333	0.749632553
zY0PeW	e4kJBv	Dental Caries	Streptococcus	-7.91E-05	0.000590258	0.901900484
